# Supplementary material for: 1-Ethyl-2-phenyl-3-[2-(tri­methyl­sil­yl)ethyn­yl]-1H-indole
Source: Acta Crystallogr Sect E Struct Rep Online. 2013 May 18;69(Pt 6):o921–2. doi: 10.1107/S1600536813012671 (PMC3685072; doi:10.1107/S1600536813012671)
Supplement: Supplementary file 1 [file e-69-0o921-sup1.cif]

##############################################################################
#                                                                            #
# This CIF contains the data in a paper accepted for publication in          #
# Acta Crystallographica Section E. It conforms to the requirements of       #
# Notes for Authors for Acta Crystallographica Section E, and has been       #
# peer reviewed under the auspices of the IUCr Commission on Journals.       #
#                                                                            #
# Full details of the Crystallographic Information File format               #
# are given in the paper "The Crystallographic Information File (CIF):       #
# a New Standard Archive File for Crystallography" by S. R. Hall, F. H.      #
# Allen and I. D. Brown [Acta Cryst. (1991), A47, 655-685].                  #
#                                                                            #
# The current version of the core CIF dictionary is obtainable from          #
# ftp://ftp.iucr.org/pub/cif_core.dic.                                       #
#                                                                            #
# Software is freely available for graphical display of the structure(s)     #
# in this CIF. For information consult the CIF software page                 #
# http://www.iucr.org/resources/cif/software.                                #
#                                                                            #
# This file may be used for bona fide research purposes within the           #
# scientific community so long as proper attribution is given to the journal # 
# article from which it was obtained.                                        #
#                                                                            #
##############################################################################
data_global
_audit_creation_method     CRYSTALS_ver_14.40
_journal_date_recd_electronic     2013-04-29
_journal_date_accepted     2013-05-08
_journal_name_full     'Acta Crystallographica, Section E'
_journal_year     2013
_journal_volume     69
_journal_issue      6
_journal_page_first     o921
_journal_page_last     o922
_journal_paper_category     QO
_journal_paper_doi     10.1107/S1600536813012671
_journal_coeditor_code     XU5700
_publ_contact_author_name     'Iaroslav Baglai'
_publ_contact_author_address     Ukraine
_publ_contact_author_email     iaroslav.baglai@gmail.com
_publ_contact_author_fax     ' '
_publ_contact_author_phone      380979380602
_publ_section_title
;
1-Ethyl-2-phenyl-3-[2-(trimethylsilyl)ethynyl]-1<i>H</i>-indole
;
loop_
    _publ_author_name
    _publ_author_footnote
    _publ_author_address
    'Baglai, Iaroslav' .
;
Department of Chemistry, Taras Shevchenko National University of Kyiv,
Volodymyrska 64, 01033 Kyiv, Ukraine
;
    'Maraval, Val\'erie' .
;
CNRS, LCC (Laboratoire de Chimie de Coordination), 205, route de Narbonne,
F-31077 Toulouse, France
Universite de Toulouse, UPS, INPT, LCC, F-31077 Toulouse, France
;
    'Duhayon, Carine' .
;
CNRS, LCC (Laboratoire de Chimie de Coordination), 205, route de Narbonne,
F-31077 Toulouse, France
Universite de Toulouse, UPS, INPT, LCC, F-31077 Toulouse, France
;
    'Chauvin, Remi' .
;
CNRS, LCC (Laboratoire de Chimie de Coordination), 205, route de Narbonne,
F-31077 Toulouse, France
Universite de Toulouse, UPS, INPT, LCC, F-31077 Toulouse, France
;
data_I
_chemical_name_systematic
;
1-Ethyl-2-phenyl-3-[2-(trimethylsilyl)ethynyl]-1<i>H</i>-indole
;
_chemical_formula_moiety     'C21 H23 N1 Si1'
_chemical_formula_sum     'C21 H23 N1 Si1'
_chemical_formula_iupac     'C21 H23 N1 Si1'
_chemical_formula_weight     317.51
_chemical_melting_point     359
_symmetry_cell_setting     monoclinic
_symmetry_space_group_name_H-M     'P 21/n'
_symmetry_space_group_name_Hall     '-P 2yn'
loop_
    _symmetry_equiv_pos_as_xyz
    'x,y,z'
    '-x,-y,-z'
    '-x+1/2,y+1/2,-z+1/2'
    'x+1/2,-y+1/2,z+1/2'
_cell_length_a     12.6271(6)
_cell_length_b     9.3928(5)
_cell_length_c     16.6616(8)
_cell_angle_alpha     90
_cell_angle_beta     111.954(2)
_cell_angle_gamma     90
_cell_volume     1832.83(16)
_cell_formula_units_Z     4
_cell_measurement_reflns_used     9299
_cell_measurement_theta_min     3
_cell_measurement_theta_max     28
_cell_measurement_temperature     100
_exptl_crystal_description     'planar'
_exptl_crystal_colour     'colourless'
_exptl_crystal_size_max     0.20
_exptl_crystal_size_mid     0.20
_exptl_crystal_size_min     0.06
_exptl_crystal_density_diffrn     1.151
_exptl_crystal_density_meas     ?
_exptl_crystal_density_method     'not measured'
_exptl_crystal_F_000     680
_exptl_absorpt_coefficient_mu     0.128
_exptl_absorpt_correction_type     multi-scan
_exptl_absorpt_process_details     '(SADABS; Bruker, 2001)'
_exptl_absorpt_correction_T_min     0.90
_exptl_absorpt_correction_T_max     0.99
_exptl_special_details     ?
_diffrn_ambient_temperature     100
_diffrn_radiation_type     'Mo K\a'
_diffrn_radiation_wavelength     0.71073
_diffrn_radiation_monochromator     'graphite'
_diffrn_measurement_device_type     'Bruker Kappa APEXII'
_diffrn_measurement_device     'Area'
_diffrn_measurement_method     '\f and \w scans'
_diffrn_reflns_number     26426
_diffrn_reflns_av_R_equivalents     0.032
_diffrn_reflns_theta_min     2.538
_diffrn_reflns_theta_max     28.051
_diffrn_reflns_theta_full     25.246
_diffrn_measured_fraction_theta_max     0.969
_diffrn_measured_fraction_theta_full     0.990
_diffrn_reflns_limit_h_min     -16
_diffrn_reflns_limit_h_max     16
_diffrn_reflns_limit_k_min     -12
_diffrn_reflns_limit_k_max     12
_diffrn_reflns_limit_l_min     -22
_diffrn_reflns_limit_l_max     21
_diffrn_standards_number     0
_diffrn_standards_interval_count     0
_diffrn_standards_interval_time     0
_diffrn_standards_decay_%     ?
_refine_special_details
;
 Structure was refined by full-matrix least-squares procedures on F
     using the programs of the PC version of CRYSTALS, with 3032
    reflexions [I>3.0\s(I)].
;
_reflns_number_total     4320
_reflns_number_gt     3254
_reflns_threshold_expression     I>2.0\s(I)
_refine_ls_structure_factor_coef     F
_refine_ls_matrix_type     full
_refine_ls_R_factor_all     0.0572
_refine_ls_R_factor_gt     0.0379
_refine_ls_wR_factor_all     0.0681
_refine_ls_wR_factor_gt     0.0404
_refine_ls_wR_factor_ref     0.0388
_refine_ls_goodness_of_fit_ref     1.1157
_refine_ls_number_reflns     3032
_refine_ls_number_parameters     235
_refine_ls_number_restraints     6
_refine_ls_hydrogen_treatment     constr
_refine_ls_weighting_scheme     calc
_refine_ls_weighting_details
;
[weight] = 1.0/[A~0~*T~0~(x)+A~1~*T~1~(x) ... +A~n-1~]*T~n-1~(x)]
where A~i~ are 0.191, 0.134 and 0.621E-01, and x= Fcalc/Fmax
;
_atom_sites_solution_hydrogens     difmap
_atom_sites_solution_primary     direct
_refine_ls_shift/su_max     0.0006524
_refine_ls_shift/su_mean     0.0000405
_refine_diff_density_max     0.31
_refine_diff_density_min     -0.30
_refine_ls_extinction_method     'None'
loop_
    _atom_type_symbol
    _atom_type_scat_Cromer_Mann_a1
    _atom_type_scat_Cromer_Mann_a2
    _atom_type_scat_Cromer_Mann_a3
    _atom_type_scat_Cromer_Mann_a4
    _atom_type_scat_Cromer_Mann_b1
    _atom_type_scat_Cromer_Mann_b2
    _atom_type_scat_Cromer_Mann_b3
    _atom_type_scat_Cromer_Mann_b4
    _atom_type_scat_Cromer_Mann_c
    _atom_type_scat_dispersion_real
    _atom_type_scat_dispersion_imag
    _atom_type_scat_source
    C 2.3100 1.0200 1.5886 0.8650 20.8439 10.2075 0.5687 51.6512 0.2156 0.0033
                                                                          0.0016
                                'International Tables Vol C 4.2.6.8 and 6.1.1.4'
    N 12.2126 3.1322 2.0125 1.1663 0.0057 9.8933 28.9975 0.5826 -11.5290 0.0061
                                                                          0.0033
                                'International Tables Vol C 4.2.6.8 and 6.1.1.4'
    O 3.0485 2.2868 1.5463 0.8670 13.2771 5.7011 0.3239 32.9089 0.2508 0.0106
                                                                          0.0060
                                'International Tables Vol C 4.2.6.8 and 6.1.1.4'
    Si 6.2915 3.0353 1.9891 1.5410 2.4386 32.3337 0.6785 81.6937 1.1407 0.0817
                                                                          0.0704
                                'International Tables Vol C 4.2.6.8 and 6.1.1.4'
    H 0.4930 0.3229 0.1402 0.0408 10.5109 26.1257 3.1424 57.7998 0.0030 0.0000
                                                                          0.0000
                                'International Tables Vol C 4.2.6.8 and 6.1.1.4'
_computing_data_collection     'APEX2 (Bruker, 2006)'
_computing_cell_refinement     'SAINT (Bruker, 2006)'
_computing_data_reduction     'SAINT (Bruker, 2006)'
_computing_structure_solution     'SHELXS97 (Sheldrick, 2008)'
_computing_structure_refinement     'CRYSTALS (Betteridge <i>et al.</i>, 2003)'
_computing_molecular_graphics     'CAMERON (Watkin <i>et al.</i>, 1996)'
_computing_publication_material     'CRYSTALS (Betteridge <i>et al.</i>, 2003)'
loop_
    _atom_site_type_symbol
    _atom_site_label
    _atom_site_fract_x
    _atom_site_fract_y
    _atom_site_fract_z
    _atom_site_U_iso_or_equiv
    _atom_site_adp_type
    _atom_site_occupancy
    _atom_site_disorder_assembly
    _atom_site_disorder_group
    N N1 0.99268(10) 0.72549(13) 0.49251(8) 0.0196 Uani 1.0000 . .
    C C2 0.93192(11) 0.79040(15) 0.53618(9) 0.0184 Uani 1.0000 . .
    C C3 0.98715(12) 0.76670(15) 0.62446(9) 0.0195 Uani 1.0000 . .
    C C4 1.08714(12) 0.68318(16) 0.63574(9) 0.0207 Uani 1.0000 . .
    C C5 1.08685(11) 0.65774(16) 0.55223(9) 0.0211 Uani 1.0000 . .
    C C6 1.17008(13) 0.57357(17) 0.53885(10) 0.0267 Uani 1.0000 . .
    C C7 1.25572(13) 0.51899(18) 0.61168(11) 0.0299 Uani 1.0000 . .
    C C8 1.25924(13) 0.54708(17) 0.69552(10) 0.0284 Uani 1.0000 . .
    C C9 1.17547(13) 0.62798(16) 0.70832(10) 0.0243 Uani 1.0000 . .
    C C10 0.96037(13) 0.71346(17) 0.39867(9) 0.0241 Uani 1.0000 . .
    C C11 1.03390(14) 0.80491(19) 0.36501(10) 0.0309 Uani 1.0000 . .
    C C12 0.82652(11) 0.87255(15) 0.49367(9) 0.0183 Uani 1.0000 . .
    C C13 0.73271(13) 0.84517(17) 0.51658(11) 0.0261 Uani 1.0000 . .
    C C14 0.63450(13) 0.92593(18) 0.48225(12) 0.0315 Uani 1.0000 . .
    C C15 0.62723(13) 1.03523(16) 0.42414(11) 0.0278 Uani 1.0000 . .
    C C16 0.71982(12) 1.06377(16) 0.40118(10) 0.0236 Uani 1.0000 . .
    C C17 0.81897(12) 0.98331(16) 0.43583(9) 0.0206 Uani 1.0000 . .
    C C18 0.95193(12) 0.81975(15) 0.69075(9) 0.0209 Uani 1.0000 . .
    C C19 0.91972(13) 0.86562(16) 0.74527(9) 0.0235 Uani 1.0000 . .
    Si Si20 0.85785(3) 0.94562(4) 0.81844(3) 0.0218 Uani 1.0000 . .
    C C23 0.9113(3) 1.1387(3) 0.8372(2) 0.0240 Uani 0.5000 . .
    C C230 0.9514(3) 1.0854(4) 0.8847(2) 0.0301 Uani 0.5000 . .
    C C220 0.8439(3) 0.7986(4) 0.8949(2) 0.0293 Uani 0.5000 . .
    C C22 0.9054(3) 0.8510(4) 0.9200(2) 0.0302 Uani 0.5000 . .
    C C210 0.7149(4) 1.0146(5) 0.7538(3) 0.0464 Uani 0.5000 . .
    C C21 0.7003(3) 0.9480(5) 0.7620(3) 0.0345 Uani 0.5000 . .
    H H61 1.1681 0.5558 0.4825 0.0324 Uiso 1.0000 . .
    H H71 1.3139 0.4604 0.6047 0.0374 Uiso 1.0000 . .
    H H81 1.3203 0.5084 0.7444 0.0353 Uiso 1.0000 . .
    H H91 1.1767 0.6449 0.7647 0.0307 Uiso 1.0000 . .
    H H102 0.9687 0.6133 0.3855 0.0301 Uiso 1.0000 . .
    H H101 0.8813 0.7425 0.3710 0.0299 Uiso 1.0000 . .
    H H111 1.0099 0.7914 0.3042 0.0467 Uiso 1.0000 . .
    H H112 1.1132 0.7787 0.3925 0.0468 Uiso 1.0000 . .
    H H113 1.0230 0.9044 0.3756 0.0470 Uiso 1.0000 . .
    H H131 0.7377 0.7680 0.5565 0.0325 Uiso 1.0000 . .
    H H141 0.5703 0.9070 0.4976 0.0385 Uiso 1.0000 . .
    H H151 0.5591 1.0887 0.4017 0.0332 Uiso 1.0000 . .
    H H161 0.7156 1.1379 0.3613 0.0296 Uiso 1.0000 . .
    H H171 0.8831 1.0045 0.4207 0.0257 Uiso 1.0000 . .
    H H211 0.6822 0.9988 0.7107 0.0406 Uiso 0.5000 . .
    H H212 0.6671 0.9920 0.7969 0.0406 Uiso 0.5000 . .
    H H213 0.6727 0.8555 0.7497 0.0406 Uiso 0.5000 . .
    H H2101 0.6698 0.9412 0.7211 0.0595 Uiso 0.5000 . .
    H H2102 0.6816 1.0516 0.7905 0.0595 Uiso 0.5000 . .
    H H2103 0.7212 1.0859 0.7171 0.0595 Uiso 0.5000 . .
    H H231 0.8869 1.1873 0.7848 0.0306 Uiso 0.5000 . .
    H H232 0.9907 1.1381 0.8613 0.0306 Uiso 0.5000 . .
    H H233 0.8833 1.1838 0.8749 0.0306 Uiso 0.5000 . .
    H H2301 0.9584 1.1579 0.8489 0.0395 Uiso 0.5000 . .
    H H2302 1.0230 1.0473 0.9158 0.0395 Uiso 0.5000 . .
    H H2303 0.9201 1.1220 0.9228 0.0395 Uiso 0.5000 . .
    H H221 0.8782 0.7581 0.9102 0.0387 Uiso 0.5000 . .
    H H222 0.9848 0.8500 0.9442 0.0387 Uiso 0.5000 . .
    H H223 0.8773 0.8957 0.9578 0.0387 Uiso 0.5000 . .
    H H2201 0.7966 0.7265 0.8625 0.0367 Uiso 0.5000 . .
    H H2202 0.9160 0.7618 0.9260 0.0367 Uiso 0.5000 . .
    H H2203 0.8131 0.8365 0.9330 0.0367 Uiso 0.5000 . .
loop_
    _atom_site_aniso_label
    _atom_site_aniso_U_11
    _atom_site_aniso_U_22
    _atom_site_aniso_U_33
    _atom_site_aniso_U_12
    _atom_site_aniso_U_13
    _atom_site_aniso_U_23
    N1 0.0187(5) 0.0257(6) 0.0131(6) 0.0054(5) 0.0045(4) -0.0013(5)
    C2 0.0192(6) 0.0204(7) 0.0163(7) -0.0005(5) 0.0073(5) -0.0032(5)
    C3 0.0211(6) 0.0193(7) 0.0174(7) -0.0013(5) 0.0064(5) -0.0019(5)
    C4 0.0214(7) 0.0211(7) 0.0180(7) -0.0004(5) 0.0054(5) -0.0022(5)
    C5 0.0186(6) 0.0257(7) 0.0161(7) 0.0021(6) 0.0031(5) -0.0008(6)
    C6 0.0232(7) 0.0334(9) 0.0225(8) 0.0066(6) 0.0074(6) -0.0021(6)
    C7 0.0214(7) 0.0335(9) 0.0317(9) 0.0081(6) 0.0063(6) -0.0017(7)
    C8 0.0212(7) 0.0299(8) 0.0247(8) 0.0040(6) -0.0022(6) 0.0017(7)
    C9 0.0258(7) 0.0250(7) 0.0160(7) -0.0006(6) 0.0007(5) -0.0006(6)
    C10 0.0253(7) 0.0314(8) 0.0133(7) 0.0077(6) 0.0044(6) -0.0040(6)
    C11 0.0327(8) 0.0436(10) 0.0181(8) 0.0098(7) 0.0114(6) 0.0030(7)
    C12 0.0172(6) 0.0197(6) 0.0164(6) 0.0002(5) 0.0045(5) -0.0045(5)
    C13 0.0244(7) 0.0233(7) 0.0341(8) 0.0027(6) 0.0147(6) 0.0031(6)
    C14 0.0220(7) 0.0311(9) 0.0460(10) 0.0015(6) 0.0179(7) 0.0030(7)
    C15 0.0198(7) 0.0257(8) 0.0353(9) 0.0051(6) 0.0073(6) -0.0019(6)
    C16 0.0228(7) 0.0241(7) 0.0199(7) -0.0001(6) 0.0034(5) -0.0004(6)
    C17 0.0171(6) 0.0275(7) 0.0161(7) -0.0011(5) 0.0049(5) -0.0018(6)
    C18 0.0239(7) 0.0195(7) 0.0179(7) -0.0017(5) 0.0061(6) -0.0004(5)
    C19 0.0300(7) 0.0220(7) 0.0194(7) -0.0014(6) 0.0102(6) -0.0011(6)
    Si20 0.02245(19) 0.0247(2) 0.0181(2) 0.00257(17) 0.00724(15) -0.00369(17)
    C23 0.0307(15) 0.0225(15) 0.0230(16) -0.0008(13) 0.0148(13) -0.0054(13)
    C230 0.0341(17) 0.0319(18) 0.0258(18) -0.0038(14) 0.0130(14) -0.0090(15)
    C220 0.0286(16) 0.0391(19) 0.0237(17) -0.0033(15) 0.0139(14) -0.0031(14)
    C22 0.0373(18) 0.0333(18) 0.0224(17) -0.0011(16) 0.0139(15) 0.0016(14)
    C210 0.037(2) 0.031(2) 0.050(3) 0.009(2) -0.0083(19) -0.012(2)
    C21 0.0283(18) 0.036(2) 0.039(2) -0.001(2) 0.0127(15) 0.000(2)
loop_
    _geom_bond_atom_site_label_1
    _geom_bond_atom_site_label_2
    _geom_bond_site_symmetry_1
    _geom_bond_site_symmetry_2
    _geom_bond_distance
    _geom_bond_publ_flag
    N1 C2 . . 1.3811(17) ?
    N1 C5 . . 1.3872(18) ?
    N1 C10 . . 1.4653(18) ?
    C2 C3 . . 1.3901(19) ?
    C2 C12 . . 1.4709(19) ?
    C3 C4 . . 1.438(2) ?
    C3 C18 . . 1.426(2) ?
    C4 C5 . . 1.410(2) ?
    C4 C9 . . 1.402(2) ?
    C5 C6 . . 1.398(2) ?
    C6 C7 . . 1.387(2) ?
    C6 H61 . . 0.944 no
    C7 C8 . . 1.406(2) ?
    C7 H71 . . 0.960 no
    C8 C9 . . 1.382(2) ?
    C8 H81 . . 0.959 no
    C9 H91 . . 0.946 no
    C10 C11 . . 1.518(2) ?
    C10 H102 . . 0.981 no
    C10 H101 . . 0.969 no
    C11 H111 . . 0.951 no
    C11 H112 . . 0.965 no
    C11 H113 . . 0.971 no
    C12 C13 . . 1.3974(19) ?
    C12 C17 . . 1.397(2) ?
    C13 C14 . . 1.382(2) ?
    C13 H131 . . 0.970 no
    C14 C15 . . 1.390(2) ?
    C14 H141 . . 0.953 no
    C15 C16 . . 1.385(2) ?
    C15 H151 . . 0.945 no
    C16 C17 . . 1.390(2) ?
    C16 H161 . . 0.951 no
    C17 H171 . . 0.954 no
    C18 C19 . . 1.205(2) ?
    C19 Si20 . . 1.8366(15) ?
    Si20 C23 . . 1.920(3) ?
    Si20 C230 . . 1.834(3) ?
    Si20 C220 . . 1.930(3) ?
    Si20 C22 . . 1.804(3) ?
    Si20 C210 . . 1.839(4) ?
    Si20 C21 . . 1.856(4) ?
    C23 H231 . . 0.930 no
    C23 H232 . . 0.930 no
    C23 H233 . . 0.930 no
    C230 H2301 . . 0.930 no
    C230 H2302 . . 0.930 no
    C230 H2303 . . 0.930 no
    C220 H2201 . . 0.930 no
    C220 H2202 . . 0.930 no
    C220 H2203 . . 0.930 no
    C22 H221 . . 0.930 no
    C22 H222 . . 0.930 no
    C22 H223 . . 0.930 no
    C210 H2101 . . 0.930 no
    C210 H2102 . . 0.930 no
    C210 H2103 . . 0.930 no
    C21 H211 . . 0.930 no
    C21 H212 . . 0.930 no
    C21 H213 . . 0.930 no
loop_
    _geom_angle_atom_site_label_1
    _geom_angle_atom_site_label_2
    _geom_angle_atom_site_label_3
    _geom_angle_site_symmetry_1
    _geom_angle_site_symmetry_2
    _geom_angle_site_symmetry_3
    _geom_angle
    _geom_angle_publ_flag
    C2 N1 C5 . . . 108.70(11) ?
    C2 N1 C10 . . . 127.47(11) ?
    C5 N1 C10 . . . 123.51(11) ?
    N1 C2 C3 . . . 109.21(12) ?
    N1 C2 C12 . . . 123.97(12) ?
    C3 C2 C12 . . . 126.81(12) ?
    C2 C3 C4 . . . 107.12(12) ?
    C2 C3 C18 . . . 125.82(13) ?
    C4 C3 C18 . . . 127.04(13) ?
    C3 C4 C5 . . . 106.57(12) ?
    C3 C4 C9 . . . 133.70(14) ?
    C5 C4 C9 . . . 119.73(13) ?
    C4 C5 N1 . . . 108.38(12) ?
    C4 C5 C6 . . . 121.89(13) ?
    N1 C5 C6 . . . 129.71(13) ?
    C5 C6 C7 . . . 117.15(14) ?
    C5 C6 H61 . . . 121.1 no
    C7 C6 H61 . . . 121.8 no
    C6 C7 C8 . . . 121.64(14) ?
    C6 C7 H71 . . . 119.2 no
    C8 C7 H71 . . . 119.1 no
    C7 C8 C9 . . . 120.98(14) ?
    C7 C8 H81 . . . 119.3 no
    C9 C8 H81 . . . 119.7 no
    C4 C9 C8 . . . 118.56(14) ?
    C4 C9 H91 . . . 120.4 no
    C8 C9 H91 . . . 121.0 no
    N1 C10 C11 . . . 112.70(13) ?
    N1 C10 H102 . . . 107.6 no
    C11 C10 H102 . . . 109.2 no
    N1 C10 H101 . . . 108.2 no
    C11 C10 H101 . . . 109.2 no
    H102 C10 H101 . . . 110.0 no
    C10 C11 H111 . . . 108.8 no
    C10 C11 H112 . . . 110.5 no
    H111 C11 H112 . . . 109.4 no
    C10 C11 H113 . . . 109.3 no
    H111 C11 H113 . . . 108.2 no
    H112 C11 H113 . . . 110.6 no
    C2 C12 C13 . . . 118.60(13) ?
    C2 C12 C17 . . . 122.61(12) ?
    C13 C12 C17 . . . 118.64(13) ?
    C12 C13 C14 . . . 120.46(15) ?
    C12 C13 H131 . . . 118.7 no
    C14 C13 H131 . . . 120.8 no
    C13 C14 C15 . . . 120.59(14) ?
    C13 C14 H141 . . . 120.5 no
    C15 C14 H141 . . . 118.9 no
    C14 C15 C16 . . . 119.49(14) ?
    C14 C15 H151 . . . 118.8 no
    C16 C15 H151 . . . 121.7 no
    C15 C16 C17 . . . 120.15(14) ?
    C15 C16 H161 . . . 120.2 no
    C17 C16 H161 . . . 119.7 no
    C12 C17 C16 . . . 120.67(13) ?
    C12 C17 H171 . . . 119.5 no
    C16 C17 H171 . . . 119.9 no
    C3 C18 C19 . . . 178.42(15) ?
    C18 C19 Si20 . . . 173.57(14) ?
    C19 Si20 C23 . . . 106.48(10) ?
    C19 Si20 C230 . . . 110.76(12) ?
    C19 Si20 C220 . . . 108.16(11) ?
    C23 Si20 C220 . . . 132.96(15) ?
    C230 Si20 C220 . . . 108.21(17) ?
    C19 Si20 C22 . . . 110.27(12) ?
    C23 Si20 C22 . . . 109.80(16) ?
    C230 Si20 C22 . . . 82.80(18) ?
    C19 Si20 C210 . . . 108.84(18) ?
    C230 Si20 C210 . . . 111.74(18) ?
    C220 Si20 C210 . . . 109.0(2) ?
    C22 Si20 C210 . . . 129.2(2) ?
    C19 Si20 C21 . . . 108.08(15) ?
    C23 Si20 C21 . . . 108.43(18) ?
    C230 Si20 C21 . . . 128.55(18) ?
    C220 Si20 C21 . . . 89.87(18) ?
    C22 Si20 C21 . . . 113.51(18) ?
    Si20 C23 H231 . . . 109.7 no
    Si20 C23 H232 . . . 108.8 no
    H231 C23 H232 . . . 109.5 no
    Si20 C23 H233 . . . 109.9 no
    H231 C23 H233 . . . 109.5 no
    H232 C23 H233 . . . 109.5 no
    Si20 C230 H2301 . . . 109.5 no
    Si20 C230 H2302 . . . 109.4 no
    H2301 C230 H2302 . . . 109.5 no
    Si20 C230 H2303 . . . 109.5 no
    H2301 C230 H2303 . . . 109.5 no
    H2302 C230 H2303 . . . 109.5 no
    Si20 C220 H2201 . . . 109.7 no
    Si20 C220 H2202 . . . 108.8 no
    H2201 C220 H2202 . . . 109.5 no
    Si20 C220 H2203 . . . 110.0 no
    H2201 C220 H2203 . . . 109.5 no
    H2202 C220 H2203 . . . 109.5 no
    Si20 C22 H221 . . . 109.0 no
    Si20 C22 H222 . . . 109.8 no
    H221 C22 H222 . . . 109.5 no
    Si20 C22 H223 . . . 109.6 no
    H221 C22 H223 . . . 109.5 no
    H222 C22 H223 . . . 109.5 no
    Si20 C210 H2101 . . . 109.6 no
    Si20 C210 H2102 . . . 109.4 no
    H2101 C210 H2102 . . . 109.5 no
    Si20 C210 H2103 . . . 109.4 no
    H2101 C210 H2103 . . . 109.5 no
    H2102 C210 H2103 . . . 109.5 no
    Si20 C21 H211 . . . 108.7 no
    Si20 C21 H212 . . . 109.7 no
    H211 C21 H212 . . . 109.5 no
    Si20 C21 H213 . . . 110.0 no
    H211 C21 H213 . . . 109.5 no
    H212 C21 H213 . . . 109.5 no
loop_
    _geom_hbond_atom_site_label_D
    _geom_hbond_atom_site_label_H
    _geom_hbond_atom_site_label_A
    _geom_hbond_site_symmetry_A
    _geom_hbond_distance_DH
    _geom_hbond_distance_HA
    _geom_hbond_distance_DA
    _geom_hbond_angle_DHA
    C10 H102 Cg5 3_766 0.98 2.6574 3.3512(18) 128
    C16 H161 Cg5 3_776 0.95 2.7916 3.5122(17) 133
    C17 H171 Cg4 3_776 0.95 2.8136 3.4515(17) 125
