# Supplementary material for: 1-Ethyl-2-phenyl-3-[2-(tri­methyl­sil­yl)ethyn­yl]-1H-indole
Source: Acta Crystallogr Sect E Struct Rep Online. 2013 May 18;69(Pt 6):o921–2. doi: 10.1107/S1600536813012671 (PMC3685072; doi:10.1107/S1600536813012671)
Supplement: Supplementary file 2 [file e-69-0o921-Isup2.hkl]

data_I
#  iaroslav050313_0ma in P2(1)/n           
_audit_creation_date        "13-03-14"
_audit_creation_method      CRYSTALS 

_cell_length_a                    12.6271(6)
_cell_angle_alpha                 90
_cell_length_b                    9.3928(5)
_cell_angle_beta                  111.954(2)
_cell_length_c                    16.6616(8)
_cell_angle_gamma                 90
loop_
 _symmetry_equiv_pos_as_xyz
 'x,y,z'
 '-x,-y,-z'
 '-x+1/2,y+1/2,-z+1/2'
 'x+1/2,-y+1/2,z+1/2'

# NOTE Fc on scale of Fo,      0.18842
# Status flags: 
#    o - used in refinement 
#    < - excluded by I/sigmaI cutoff 
#    l - excluded at low resolution  
#    h - excluded at high resolution  
#    x - excluded for another reason  

loop_
_refln_index_h
_refln_index_k
_refln_index_l
_refln_F_meas
_refln_F_calc
_refln_F_sigma
_refln_observed_status
_refln_refinement_weight
   2   0   0        0.79        0.00        0.03 l   0.0000E+00
   4   0   0        1.29        1.37        0.03 o   0.9177E+02
   6   0   0        2.68        2.74        0.03 o   0.1065E+03
   8   0   0        1.53        1.43        0.04 o   0.8922E+02
  10   0   0        4.24        4.26        0.05 o   0.8049E+02
  12   0   0        3.02        3.20        0.07 o   0.7661E+02
  14   0   0        0.77        0.93        0.25 <   0.0000E+00
   1   1   0        4.97        0.00        0.02 l   0.0000E+00
   2   1   0        3.95        4.04        0.01 o   0.8006E+02
   3   1   0        3.99        3.83        0.01 o   0.8076E+02
   4   1   0        3.45        3.31        0.02 o   0.8929E+02
   5   1   0        2.81        2.88        0.02 o   0.1022E+03
   6   1   0        3.09        2.78        0.02 o   0.5565E+02
   7   1   0        3.29        3.51        0.02 o   0.7432E+02
   8   1   0        4.58        4.48        0.03 o   0.7474E+02
   9   1   0        3.61        3.76        0.03 o   0.8026E+02
  10   1   0        1.78        1.69        0.05 o   0.1034E+03
  11   1   0        1.38        1.24        0.06 o   0.7765E+02
  12   1   0        1.49        1.49        0.06 o   0.1019E+03
  13   1   0        1.06        1.09        0.08 o   0.7617E+02
  14   1   0        0.52        0.65        0.17 <   0.0000E+00
  15   1   0       -0.59        0.03        0.18 <   0.0000E+00
   0   2   0        3.50        3.81        0.02 o   0.4985E+02
   1   2   0       24.71       24.86        0.06 o   0.8388E+01
   2   2   0       31.31       31.22        0.08 o   0.6646E+01
   3   2   0        5.49        5.26        0.02 o   0.5376E+02
   4   2   0        9.08        8.86        0.03 o   0.3097E+02
   5   2   0        6.73        6.82        0.03 o   0.4581E+02
   6   2   0        2.33        2.47        0.02 o   0.9610E+02
   7   2   0       -0.23        0.12        0.06 <   0.0000E+00
   8   2   0        3.22        3.33        0.03 o   0.9245E+02
   9   2   0        1.11        1.06        0.05 o   0.7534E+02
  10   2   0        4.03        4.10        0.05 o   0.8131E+02
  11   2   0        5.24        5.39        0.05 o   0.5711E+02
  12   2   0        1.88        1.88        0.06 o   0.1138E+03
  13   2   0        2.04        1.96        0.06 o   0.1130E+03
  14   2   0        0.12        0.15        0.17 <   0.0000E+00
  15   2   0        0.54        0.61        0.28 <   0.0000E+00
   1   3   0        4.13        4.12        0.01 o   0.8400E+02
   2   3   0        0.28        0.30        0.03 o   0.7077E+02
   3   3   0        4.46        4.55        0.02 o   0.7347E+02
   4   3   0        4.86        4.64        0.02 o   0.6272E+02
   5   3   0        1.71        1.77        0.02 o   0.1090E+03
   6   3   0        4.66        4.75        0.03 o   0.7053E+02
   7   3   0        1.20        1.53        0.04 o   0.5005E+02
   8   3   0        2.29        2.31        0.04 o   0.1161E+03
   9   3   0        1.36        1.42        0.05 o   0.9613E+02
  10   3   0        2.27        2.35        0.06 o   0.1095E+03
  11   3   0        0.35        0.55        0.16 <   0.0000E+00
  12   3   0        3.06        3.09        0.05 o   0.1056E+03
  13   3   0        1.76        1.77        0.07 o   0.1114E+03
  14   3   0        0.53        0.34        0.19 <   0.0000E+00
  15   3   0        1.26        0.98        0.13 o   0.5492E+02
   0   4   0        2.36        2.40        0.03 o   0.1135E+03
   1   4   0        3.49        3.55        0.02 o   0.9302E+02
   2   4   0        1.26        1.08        0.02 o   0.6906E+02
   3   4   0        3.18        2.85        0.02 o   0.5638E+02
   4   4   0        6.40        6.13        0.02 o   0.4465E+02
   5   4   0        8.55        8.53        0.03 o   0.3472E+02
   6   4   0        3.77        3.64        0.02 o   0.8802E+02
   7   4   0        2.67        2.68        0.04 o   0.1126E+03
   8   4   0        5.54        5.56        0.04 o   0.6001E+02
   9   4   0        6.91        7.10        0.05 o   0.3970E+02
  10   4   0        0.58        0.60        0.17 <   0.0000E+00
  11   4   0        0.68        0.38        0.19 <   0.0000E+00
  12   4   0        1.79        1.70        0.08 o   0.1018E+03
  13   4   0        0.56        0.11        0.18 <   0.0000E+00
  14   4   0        0.81        0.85        0.20 <   0.0000E+00
   1   5   0        1.31        1.32        0.03 o   0.9330E+02
   2   5   0        7.67        7.82        0.03 o   0.3633E+02
   3   5   0        2.15        2.31        0.02 o   0.9817E+02
   4   5   0        1.59        1.63        0.02 o   0.1058E+03
   5   5   0        2.85        2.76        0.02 o   0.1079E+03
   6   5   0        1.16        1.30        0.03 o   0.8220E+02
   7   5   0        0.32        0.14        0.09 <   0.0000E+00
   8   5   0        0.32        0.20        0.12 <   0.0000E+00
   9   5   0        2.33        2.41        0.05 o   0.1081E+03
  10   5   0        4.33        4.42        0.05 o   0.7774E+02
  11   5   0        0.50        0.75        0.17 <   0.0000E+00
  12   5   0        2.59        2.53        0.06 o   0.1125E+03
  13   5   0        0.33        0.67        0.19 <   0.0000E+00
  14   5   0        2.21        2.17        0.10 o   0.1155E+03
   0   6   0        0.72        0.72        0.10 o   0.7077E+02
   1   6   0        2.38        2.60        0.03 o   0.7963E+02
   2   6   0        1.11        1.05        0.04 o   0.7289E+02
   3   6   0        0.05        0.47        0.06 <   0.0000E+00
   4   6   0       -0.05        0.24        0.06 <   0.0000E+00
   5   6   0        2.00        2.11        0.03 o   0.1089E+03
   6   6   0        6.66        6.70        0.03 o   0.4730E+02
   7   6   0        1.93        1.97        0.04 o   0.1133E+03
   8   6   0        3.12        3.25        0.05 o   0.9032E+02
   9   6   0        2.60        2.45        0.05 o   0.9828E+02
  10   6   0        0.78        0.98        0.18 <   0.0000E+00
  11   6   0        2.86        2.89        0.06 o   0.1069E+03
  12   6   0        1.39        1.35        0.08 o   0.9205E+02
  13   6   0        1.55        1.53        0.08 o   0.1016E+03
   1   7   0       -0.34        0.16        0.07 <   0.0000E+00
   2   7   0        3.22        3.38        0.03 o   0.8496E+02
   3   7   0       -0.23        0.23        0.07 <   0.0000E+00
   4   7   0        3.04        2.96        0.03 o   0.1043E+03
   5   7   0        1.27        1.14        0.03 o   0.7858E+02
   6   7   0        1.68        1.62        0.04 o   0.1025E+03
   7   7   0        1.43        1.32        0.05 o   0.8562E+02
   8   7   0        2.45        2.32        0.06 o   0.1044E+03
   9   7   0        0.60        0.31        0.18 <   0.0000E+00
  10   7   0        1.83        1.70        0.07 o   0.9690E+02
  11   7   0        2.69        2.58        0.06 o   0.1040E+03
  12   7   0        2.83        2.81        0.06 o   0.1095E+03
   0   8   0        4.66        4.58        0.05 o   0.7351E+02
   1   8   0        3.76        3.70        0.03 o   0.9131E+02
   2   8   0       -0.09        0.04        0.09 <   0.0000E+00
   3   8   0        0.52        0.41        0.09 <   0.0000E+00
   4   8   0        2.95        2.91        0.03 o   0.1068E+03
   5   8   0        2.91        2.87        0.04 o   0.1088E+03
   6   8   0        0.51        0.46        0.12 <   0.0000E+00
   7   8   0        0.20        0.10        0.11 <   0.0000E+00
   8   8   0        1.71        1.53        0.07 o   0.7725E+02
   9   8   0        1.04        0.93        0.10 o   0.6788E+02
  10   8   0        3.80        3.87        0.06 o   0.8629E+02
  11   8   0        0.95        0.73        0.28 <   0.0000E+00
   1   9   0       -0.10        0.44        0.11 <   0.0000E+00
   2   9   0        2.66        2.68        0.04 o   0.1112E+03
   3   9   0        0.37        0.37        0.11 <   0.0000E+00
   4   9   0        0.65        0.65        0.12 <   0.0000E+00
   5   9   0        0.13        0.17        0.15 <   0.0000E+00
   6   9   0        1.33        1.30        0.08 o   0.9178E+02
   7   9   0        3.45        3.39        0.07 o   0.9644E+02
   8   9   0        0.61        0.48        0.23 <   0.0000E+00
   9   9   0        0.26        0.69        0.22 <   0.0000E+00
  10   9   0        0.57        0.46        0.24 <   0.0000E+00
   0  10   0        4.11        4.07        0.07 o   0.8434E+02
   1  10   0        0.08        0.27        0.13 <   0.0000E+00
   2  10   0        2.53        2.58        0.05 o   0.1104E+03
   3  10   0        2.58        2.59        0.05 o   0.1132E+03
   4  10   0        1.85        1.92        0.05 o   0.1125E+03
   5  10   0        0.62        0.84        0.20 <   0.0000E+00
   6  10   0       -0.52        0.15        0.18 <   0.0000E+00
   7  10   0        1.17        1.08        0.15 o   0.7327E+02
   8  10   0        2.91        3.02        0.08 o   0.9924E+02
   9  10   0        1.53        1.37        0.12 o   0.8432E+02
   1  11   0        1.11        1.19        0.09 o   0.8209E+02
   2  11   0        1.50        1.69        0.07 o   0.8239E+02
   3  11   0        2.05        2.05        0.07 o   0.1156E+03
   4  11   0       -0.42        0.39        0.23 <   0.0000E+00
   5  11   0        2.10        2.13        0.10 o   0.1159E+03
   6  11   0        0.64        0.82        0.29 <   0.0000E+00
   7  11   0       -0.95        0.30        0.43 <   0.0000E+00
   0  12   0        2.21        2.36        0.13 o   0.9918E+02
   1  12   0        1.29        1.39        0.18 o   0.9206E+02
   2  12   0       -0.66        0.16        0.33 <   0.0000E+00
 -15   0   1        3.86        3.91        0.08 o   0.8792E+02
 -13   0   1        2.50        2.73        0.08 o   0.7840E+02
 -11   0   1        8.42        8.46        0.07 o   0.3452E+02
  -9   0   1        8.69        8.79        0.06 o   0.3283E+02
  -7   0   1        4.03        4.21        0.03 o   0.6857E+02
  -5   0   1        8.95        9.00        0.04 o   0.3175E+02
  -3   0   1        1.83        1.64        0.02 o   0.8365E+02
   1   0   1       15.62        0.00        0.08 l   0.0000E+00
   3   0   1       27.21       26.48        0.16 o   0.6862E+01
   5   0   1        5.30        5.02        0.03 o   0.4932E+02
   7   0   1        2.03        2.06        0.04 o   0.1156E+03
   9   0   1        2.33        2.36        0.04 o   0.1147E+03
  11   0   1        8.79        8.79        0.08 o   0.3336E+02
  13   0   1        4.42        4.50        0.07 o   0.7512E+02
  15   0   1        1.44        1.45        0.16 o   0.1002E+03
 -15   1   1        0.04        0.08        0.19 <   0.0000E+00
 -14   1   1       -0.08        0.08        0.17 <   0.0000E+00
 -13   1   1        1.42        1.62        0.07 o   0.8767E+02
 -12   1   1        0.18        0.36        0.14 <   0.0000E+00
 -11   1   1        2.06        2.08        0.05 o   0.1157E+03
 -10   1   1        0.80        0.84        0.10 o   0.7033E+02
  -9   1   1        0.43        0.42        0.08 <   0.0000E+00
  -8   1   1        4.70        4.88        0.03 o   0.6194E+02
  -7   1   1        4.05        4.06        0.02 o   0.8537E+02
  -6   1   1        6.36        6.31        0.02 o   0.5140E+02
  -5   1   1        2.47        2.59        0.01 o   0.9724E+02
  -4   1   1        7.34        7.21        0.02 o   0.4210E+02
  -3   1   1        5.71        5.90        0.02 o   0.4808E+02
  -2   1   1       19.78        0.00        0.06 l   0.0000E+00
  -1   1   1        7.31        0.00        0.02 l   0.0000E+00
   0   1   1        0.63        0.00        0.02 l   0.0000E+00
   1   1   1        7.59        0.00        0.03 l   0.0000E+00
   2   1   1       12.43       12.44        0.04 o   0.2073E+02
   3   1   1        3.99        4.04        0.02 o   0.8278E+02
   4   1   1        5.57        5.51        0.02 o   0.6041E+02
   5   1   1        8.44        8.18        0.03 o   0.3300E+02
   6   1   1        2.94        3.29        0.02 o   0.4974E+02
   7   1   1        2.85        2.55        0.03 o   0.5764E+02
   8   1   1        3.19        3.37        0.03 o   0.8376E+02
   9   1   1        3.74        3.77        0.03 o   0.9144E+02
  10   1   1        1.76        1.70        0.05 o   0.1061E+03
  11   1   1        1.38        1.44        0.06 o   0.9684E+02
  12   1   1        4.51        4.61        0.05 o   0.7203E+02
  13   1   1        2.04        2.14        0.06 o   0.1043E+03
  14   1   1       -0.22        0.02        0.16 <   0.0000E+00
  15   1   1        1.53        1.56        0.11 o   0.1043E+03
 -15   2   1        3.54        3.68        0.06 o   0.8000E+02
 -14   2   1        3.26        3.29        0.06 o   0.1013E+03
 -13   2   1        1.08        1.03        0.09 o   0.7029E+02
 -12   2   1       -0.28        0.36        0.14 <   0.0000E+00
 -11   2   1        2.74        2.80        0.05 o   0.1083E+03
 -10   2   1        7.58        7.65        0.04 o   0.3873E+02
  -9   2   1        2.56        2.52        0.04 o   0.1133E+03
  -8   2   1        0.60        0.50        0.08 o   0.6718E+02
  -7   2   1        2.64        2.66        0.02 o   0.1126E+03
  -6   2   1        3.46        3.49        0.02 o   0.9411E+02
  -5   2   1        8.39        8.35        0.02 o   0.3576E+02
  -4   2   1        3.66        3.69        0.02 o   0.9154E+02
  -3   2   1       12.78       12.79        0.04 o   0.2005E+02
  -2   2   1        8.79        8.54        0.02 o   0.3234E+02
  -1   2   1       16.00       16.33        0.04 o   0.1296E+02
   0   2   1        2.49        2.51        0.01 o   0.1143E+03
   1   2   1       22.27       22.14        0.05 o   0.9991E+01
   2   2   1        4.16        4.15        0.02 o   0.8279E+02
   3   2   1        5.31        5.09        0.02 o   0.5635E+02
   4   2   1        2.20        2.39        0.02 o   0.8614E+02
   5   2   1        5.72        5.79        0.02 o   0.5655E+02
   6   2   1        1.92        1.76        0.03 o   0.9236E+02
   7   2   1        1.95        1.73        0.03 o   0.7971E+02
   8   2   1        2.95        2.98        0.03 o   0.1066E+03
   9   2   1        3.26        3.21        0.03 o   0.1014E+03
  10   2   1        3.23        3.27        0.05 o   0.9916E+02
  11   2   1        3.07        2.88        0.05 o   0.8812E+02
  12   2   1        3.93        3.98        0.05 o   0.8543E+02
  13   2   1        3.69        3.75        0.05 o   0.8964E+02
  14   2   1        2.01        2.03        0.07 o   0.1155E+03
 -15   3   1        0.65        0.71        0.29 <   0.0000E+00
 -14   3   1        1.56        1.55        0.08 o   0.1044E+03
 -13   3   1        0.53        0.41        0.17 <   0.0000E+00
 -12   3   1        2.03        1.95        0.06 o   0.1090E+03
 -11   3   1        1.11        1.21        0.09 o   0.8248E+02
 -10   3   1        1.62        1.65        0.07 o   0.1072E+03
  -9   3   1        4.61        4.66        0.05 o   0.7426E+02
  -8   3   1        2.83        3.00        0.04 o   0.8696E+02
  -7   3   1        4.38        4.46        0.02 o   0.7630E+02
  -6   3   1        8.19        8.20        0.03 o   0.3622E+02
  -5   3   1        5.52        5.27        0.02 o   0.5079E+02
  -4   3   1        1.89        1.78        0.02 o   0.1044E+03
  -3   3   1        5.60        5.49        0.02 o   0.5844E+02
  -2   3   1       17.36       17.06        0.04 o   0.1329E+02
  -1   3   1        3.50        3.48        0.02 o   0.9694E+02
   0   3   1        1.88        1.89        0.02 o   0.1138E+03
   1   3   1        7.46        7.45        0.02 o   0.4159E+02
   2   3   1        4.52        4.29        0.02 o   0.6487E+02
   3   3   1        5.26        5.20        0.02 o   0.6489E+02
   4   3   1       11.75       11.34        0.04 o   0.2019E+02
   5   3   1       -0.14        0.52        0.05 <   0.0000E+00
   6   3   1        6.64        6.90        0.03 o   0.3904E+02
   7   3   1        5.07        5.17        0.03 o   0.6371E+02
   8   3   1        0.93        1.10        0.11 o   0.6837E+02
   9   3   1        0.23        0.51        0.13 <   0.0000E+00
  10   3   1        6.52        6.66        0.05 o   0.4497E+02
  11   3   1        1.09        1.04        0.09 o   0.7342E+02
  12   3   1        1.63        1.59        0.07 o   0.1050E+03
  13   3   1        0.52        0.06        0.17 <   0.0000E+00
  14   3   1        1.16        1.11        0.09 o   0.7830E+02
 -14   4   1        2.82        2.85        0.06 o   0.1094E+03
 -13   4   1        1.06        0.83        0.09 o   0.5594E+02
 -12   4   1        0.55        0.60        0.19 <   0.0000E+00
 -11   4   1        0.93        0.89        0.20 <   0.0000E+00
 -10   4   1        1.66        1.80        0.07 o   0.9912E+02
  -9   4   1        1.71        1.69        0.06 o   0.1098E+03
  -8   4   1        3.57        3.54        0.05 o   0.9537E+02
  -7   4   1        3.01        2.96        0.03 o   0.1066E+03
  -6   4   1        7.60        7.66        0.03 o   0.3953E+02
  -5   4   1        6.76        6.84        0.02 o   0.4581E+02
  -4   4   1       12.91       12.63        0.04 o   0.1936E+02
  -3   4   1        8.67        8.54        0.03 o   0.3408E+02
  -2   4   1        2.77        2.63        0.02 o   0.1005E+03
  -1   4   1        5.84        5.60        0.02 o   0.4992E+02
   0   4   1        3.23        3.35        0.02 o   0.9239E+02
   1   4   1        5.32        5.26        0.02 o   0.6394E+02
   2   4   1        0.52        0.40        0.04 o   0.6717E+02
   3   4   1        4.56        4.27        0.02 o   0.5742E+02
   4   4   1        3.03        3.36        0.02 o   0.5611E+02
   5   4   1        0.94        1.22        0.06 o   0.5541E+02
   6   4   1        1.71        1.65        0.03 o   0.1033E+03
   7   4   1        2.62        2.71        0.04 o   0.1049E+03
   8   4   1        0.60        0.82        0.13 <   0.0000E+00
   9   4   1        1.93        2.06        0.06 o   0.1051E+03
  10   4   1        0.53        0.83        0.17 <   0.0000E+00
  11   4   1        0.93        1.15        0.20 <   0.0000E+00
  12   4   1        2.69        2.66        0.06 o   0.1109E+03
  13   4   1        0.34        0.04        0.20 <   0.0000E+00
  14   4   1        2.30        2.34        0.08 o   0.1147E+03
 -14   5   1        0.60        0.08        0.24 <   0.0000E+00
 -13   5   1        2.14        2.12        0.07 o   0.1156E+03
 -12   5   1        1.10        1.13        0.10 o   0.7974E+02
 -11   5   1        0.33        0.39        0.17 <   0.0000E+00
 -10   5   1        1.59        1.46        0.06 o   0.8976E+02
  -9   5   1        3.06        3.10        0.05 o   0.1040E+03
  -8   5   1        3.88        3.91        0.03 o   0.8583E+02
  -7   5   1        7.67        7.84        0.03 o   0.3687E+02
  -6   5   1        0.12        0.02        0.06 <   0.0000E+00
  -5   5   1        1.70        1.58        0.03 o   0.9542E+02
  -4   5   1        6.50        6.37        0.02 o   0.4943E+02
  -3   5   1        4.47        3.91        0.02 o   0.1024E+02
  -2   5   1        1.12        1.21        0.03 o   0.8295E+02
  -1   5   1        6.80        6.41        0.02 o   0.3468E+02
   0   5   1       -0.05        0.23        0.05 <   0.0000E+00
   1   5   1        4.61        4.90        0.02 o   0.4872E+02
   2   5   1        0.36        0.52        0.04 o   0.6405E+02
   3   5   1        6.83        6.61        0.02 o   0.4450E+02
   4   5   1        4.19        4.11        0.02 o   0.8194E+02
   5   5   1        2.71        2.96        0.02 o   0.7559E+02
   6   5   1        1.28        1.21        0.04 o   0.8465E+02
   7   5   1        5.04        5.20        0.03 o   0.5942E+02
   8   5   1        1.25        1.34        0.07 o   0.9039E+02
   9   5   1        2.49        2.52        0.05 o   0.1123E+03
  10   5   1        0.59        0.74        0.16 <   0.0000E+00
  11   5   1        3.49        3.42        0.06 o   0.9526E+02
  12   5   1       -0.47        0.32        0.19 <   0.0000E+00
  13   5   1       -0.11        0.37        0.21 <   0.0000E+00
 -13   6   1        0.13        0.05        0.20 <   0.0000E+00
 -12   6   1        2.00        2.18        0.07 o   0.8807E+02
 -11   6   1        1.79        1.63        0.07 o   0.8928E+02
 -10   6   1        2.31        2.31        0.06 o   0.1160E+03
  -9   6   1        0.70        0.73        0.17 <   0.0000E+00
  -8   6   1        2.80        2.82        0.04 o   0.1100E+03
  -7   6   1        2.21        2.22        0.03 o   0.1148E+03
  -6   6   1        5.94        5.84        0.03 o   0.5560E+02
  -5   6   1        5.95        5.91        0.03 o   0.5584E+02
  -4   6   1        3.33        3.52        0.02 o   0.7626E+02
  -3   6   1        2.32        2.26        0.03 o   0.1135E+03
  -2   6   1        0.79        0.98        0.07 o   0.6045E+02
  -1   6   1        2.80        2.71        0.02 o   0.1072E+03
   0   6   1        4.74        4.85        0.02 o   0.6762E+02
   1   6   1        0.09        0.23        0.05 <   0.0000E+00
   2   6   1        1.07        1.23        0.03 o   0.7655E+02
   3   6   1        3.33        3.18        0.02 o   0.9062E+02
   4   6   1        5.28        5.43        0.03 o   0.5740E+02
   5   6   1        0.24        0.33        0.07 <   0.0000E+00
   6   6   1        4.71        4.68        0.03 o   0.7357E+02
   7   6   1        0.94        0.89        0.12 o   0.7042E+02
   8   6   1        3.43        3.48        0.05 o   0.9788E+02
   9   6   1        2.02        2.23        0.06 o   0.8240E+02
  10   6   1        0.85        0.96        0.19 <   0.0000E+00
  11   6   1        0.57        0.37        0.18 <   0.0000E+00
  12   6   1        1.63        1.58        0.08 o   0.1006E+03
  13   6   1        1.56        1.30        0.14 o   0.6904E+02
 -13   7   1       -0.75        0.01        0.35 <   0.0000E+00
 -12   7   1        0.64        0.77        0.21 <   0.0000E+00
 -11   7   1        1.45        1.39        0.08 o   0.9335E+02
 -10   7   1        1.57        1.61        0.08 o   0.1057E+03
  -9   7   1        2.72        2.89        0.06 o   0.8911E+02
  -8   7   1        3.38        3.25        0.04 o   0.9134E+02
  -7   7   1        2.50        2.47        0.04 o   0.1144E+03
  -6   7   1        4.66        4.53        0.03 o   0.7160E+02
  -5   7   1        2.04        2.13        0.03 o   0.1071E+03
  -4   7   1        0.96        1.03        0.08 o   0.7105E+02
  -3   7   1        3.17        3.27        0.03 o   0.9702E+02
  -2   7   1        0.62        0.68        0.07 o   0.7024E+02
  -1   7   1        1.57        1.48        0.03 o   0.9803E+02
   0   7   1        1.51        1.58        0.03 o   0.1030E+03
   1   7   1        5.12        5.07        0.03 o   0.6700E+02
   2   7   1        4.41        4.24        0.03 o   0.7252E+02
   3   7   1        1.64        1.52        0.03 o   0.9608E+02
   4   7   1        1.60        1.63        0.04 o   0.1065E+03
   5   7   1        3.21        3.28        0.03 o   0.9779E+02
   6   7   1        4.82        4.78        0.04 o   0.7140E+02
   7   7   1        0.37        0.42        0.13 <   0.0000E+00
   8   7   1        3.53        3.50        0.05 o   0.9612E+02
   9   7   1        0.56        0.52        0.17 <   0.0000E+00
  10   7   1        3.66        3.51        0.06 o   0.8431E+02
  11   7   1        1.21        1.13        0.09 o   0.7800E+02
  12   7   1        2.00        1.94        0.08 o   0.1106E+03
 -12   8   1        0.40        0.26        0.49 <   0.0000E+00
 -11   8   1        1.49        1.29        0.09 o   0.6849E+02
 -10   8   1        0.11        0.42        0.20 <   0.0000E+00
  -9   8   1        3.75        3.62        0.06 o   0.8533E+02
  -8   8   1        1.26        1.14        0.06 o   0.7775E+02
  -7   8   1        5.92        5.94        0.05 o   0.5582E+02
  -6   8   1        0.14        0.12        0.11 <   0.0000E+00
  -5   8   1        1.13        1.17        0.05 o   0.8183E+02
  -4   8   1        2.16        2.19        0.04 o   0.1155E+03
  -3   8   1        2.73        2.62        0.04 o   0.1049E+03
  -2   8   1        1.95        1.95        0.04 o   0.1148E+03
  -1   8   1        3.15        3.08        0.03 o   0.1000E+03
   0   8   1        0.20        0.26        0.09 <   0.0000E+00
   1   8   1        0.98        0.92        0.10 o   0.6967E+02
   2   8   1        1.01        0.91        0.05 o   0.6795E+02
   3   8   1        4.20        4.13        0.03 o   0.8208E+02
   4   8   1        3.36        3.22        0.04 o   0.9007E+02
   5   8   1        6.04        5.95        0.04 o   0.5434E+02
   6   8   1        2.12        2.02        0.05 o   0.1072E+03
   7   8   1       -0.54        0.01        0.15 <   0.0000E+00
   8   8   1        0.81        0.89        0.18 <   0.0000E+00
   9   8   1        2.11        1.99        0.07 o   0.9922E+02
  10   8   1        0.54        0.48        0.24 <   0.0000E+00
  11   8   1       -0.48        0.07        0.24 <   0.0000E+00
 -10   9   1        0.78        0.70        0.25 <   0.0000E+00
  -9   9   1        1.45        1.17        0.10 o   0.5854E+02
  -8   9   1        0.82        0.88        0.19 <   0.0000E+00
  -7   9   1        1.84        1.95        0.07 o   0.1032E+03
  -6   9   1        1.92        1.92        0.07 o   0.1143E+03
  -5   9   1       -0.08        0.17        0.12 <   0.0000E+00
  -4   9   1        4.03        4.02        0.04 o   0.8599E+02
  -3   9   1        1.37        1.33        0.05 o   0.9390E+02
  -2   9   1        3.36        3.36        0.04 o   0.9962E+02
  -1   9   1        1.33        1.34        0.05 o   0.9401E+02
   0   9   1        1.28        1.35        0.05 o   0.9250E+02
   1   9   1       -0.16        0.04        0.12 <   0.0000E+00
   2   9   1        2.93        2.88        0.04 o   0.1056E+03
   3   9   1        2.61        2.61        0.04 o   0.1131E+03
   4   9   1        2.39        2.42        0.05 o   0.1136E+03
   5   9   1        1.66        1.66        0.06 o   0.1083E+03
   6   9   1        2.56        2.52        0.07 o   0.1101E+03
   7   9   1        1.96        1.96        0.09 o   0.1148E+03
   8   9   1        2.35        2.33        0.08 o   0.1155E+03
   9   9   1        1.18        1.19        0.12 o   0.8450E+02
  10   9   1        0.73        0.20        0.50 <   0.0000E+00
  -9  10   1        0.91        0.62        0.28 <   0.0000E+00
  -8  10   1        1.12        1.27        0.13 o   0.8042E+02
  -7  10   1        1.11        0.93        0.11 o   0.6029E+02
  -6  10   1        1.97        2.04        0.08 o   0.1108E+03
  -5  10   1        2.16        2.12        0.06 o   0.1136E+03
  -4  10   1        2.00        2.03        0.06 o   0.1138E+03
  -3  10   1        0.23        0.61        0.13 <   0.0000E+00
  -2  10   1        3.98        3.91        0.04 o   0.8571E+02
  -1  10   1        3.15        3.12        0.05 o   0.1036E+03
   0  10   1        0.30        0.63        0.13 <   0.0000E+00
   1  10   1        0.55        0.68        0.13 <   0.0000E+00
   2  10   1        1.09        1.27        0.08 o   0.7681E+02
   3  10   1        3.14        3.06        0.05 o   0.1013E+03
   4  10   1        1.03        1.04        0.09 o   0.7380E+02
   5  10   1        2.21        2.07        0.06 o   0.1036E+03
   6  10   1        0.60        0.39        0.30 <   0.0000E+00
   7  10   1       -0.50        0.43        0.29 <   0.0000E+00
   8  10   1        0.71        0.62        0.24 <   0.0000E+00
  -7  11   1        0.34        0.03        0.33 <   0.0000E+00
  -6  11   1        1.03        0.99        0.18 <   0.0000E+00
  -5  11   1       -0.16        0.24        0.31 <   0.0000E+00
  -4  11   1        0.85        0.98        0.22 <   0.0000E+00
  -3  11   1        1.30        1.45        0.08 o   0.8608E+02
  -2  11   1        2.99        2.90        0.07 o   0.1022E+03
  -1  11   1       -0.50        0.31        0.16 <   0.0000E+00
   0  11   1       -0.41        0.23        0.16 <   0.0000E+00
   1  11   1        2.06        2.23        0.06 o   0.9164E+02
   2  11   1        1.30        1.30        0.08 o   0.9039E+02
   3  11   1        0.86        1.08        0.22 <   0.0000E+00
   4  11   1        1.08        1.08        0.13 o   0.7713E+02
   5  11   1        1.07        0.75        0.24 <   0.0000E+00
   6  11   1        2.11        2.14        0.12 o   0.1158E+03
  -3  12   1        0.57        0.50        0.40 <   0.0000E+00
  -2  12   1        1.46        1.38        0.17 o   0.9274E+02
  -1  12   1       -0.36        0.08        0.26 <   0.0000E+00
   0  12   1        2.72        2.66        0.14 o   0.1091E+03
   1  12   1        0.47        0.61        0.40 <   0.0000E+00
   2  12   1        0.36        0.58        0.37 <   0.0000E+00
 -16   0   2        1.74        1.90        0.21 o   0.1017E+03
 -14   0   2       -0.31        0.26        0.22 <   0.0000E+00
 -12   0   2        2.32        2.34        0.08 o   0.1150E+03
 -10   0   2        3.00        2.87        0.05 o   0.1031E+03
  -8   0   2        2.90        3.09        0.03 o   0.8330E+02
  -6   0   2        4.98        5.17        0.02 o   0.5776E+02
  -4   0   2        0.90        0.80        0.06 o   0.6780E+02
  -2   0   2       18.50        0.00        0.07 l   0.0000E+00
   0   0   2       11.85        0.00        0.07 l   0.0000E+00
   2   0   2       10.80       10.59        0.06 o   0.2525E+02
   4   0   2        2.43        2.42        0.04 o   0.1154E+03
   6   0   2        7.64        7.39        0.05 o   0.3668E+02
   8   0   2        1.55        1.71        0.04 o   0.9350E+02
  10   0   2        6.58        6.63        0.06 o   0.4822E+02
  12   0   2        1.85        1.94        0.08 o   0.1096E+03
  14   0   2        1.73        1.65        0.10 o   0.1048E+03
 -15   1   2        0.45        0.51        0.19 <   0.0000E+00
 -14   1   2        0.28        0.56        0.17 <   0.0000E+00
 -13   1   2        6.73        6.72        0.05 o   0.4771E+02
 -12   1   2        5.22        5.30        0.05 o   0.6195E+02
 -11   1   2        6.31        6.38        0.05 o   0.5032E+02
 -10   1   2        0.73        0.88        0.10 o   0.6590E+02
  -9   1   2        0.55        0.26        0.07 o   0.4961E+02
  -8   1   2        0.81        0.71        0.05 o   0.6755E+02
  -7   1   2        3.87        3.94        0.02 o   0.8425E+02
  -6   1   2        3.85        3.68        0.02 o   0.8175E+02
  -5   1   2        3.89        3.80        0.02 o   0.8799E+02
  -4   1   2        0.40        0.62        0.03 o   0.5884E+02
  -3   1   2        6.87        7.22        0.02 o   0.2946E+02
  -2   1   2        0.12        0.05        0.03 <   0.0000E+00
  -1   1   2        4.42        0.00        0.01 l   0.0000E+00
   0   1   2        6.66        0.00        0.03 l   0.0000E+00
   1   1   2       13.89       14.11        0.05 o   0.1638E+02
   2   1   2       -0.13        0.25        0.04 <   0.0000E+00
   3   1   2        4.16        4.08        0.02 o   0.8336E+02
   4   1   2        3.71        3.51        0.02 o   0.8114E+02
   5   1   2       16.05       15.69        0.05 o   0.1448E+02
   6   1   2        7.33        6.97        0.03 o   0.3443E+02
   7   1   2        3.99        4.13        0.03 o   0.7264E+02
   8   1   2        3.23        3.01        0.03 o   0.8274E+02
   9   1   2        3.03        3.03        0.03 o   0.1063E+03
  10   1   2        3.74        3.88        0.04 o   0.7672E+02
  11   1   2        2.94        2.89        0.05 o   0.1072E+03
  12   1   2       -0.12        0.25        0.14 <   0.0000E+00
  13   1   2        1.16        1.16        0.08 o   0.8291E+02
  14   1   2        0.81        0.82        0.19 <   0.0000E+00
 -15   2   2        0.04        0.11        0.18 <   0.0000E+00
 -14   2   2        3.34        3.31        0.06 o   0.9989E+02
 -13   2   2        0.41        0.22        0.16 <   0.0000E+00
 -12   2   2        0.76        0.91        0.16 <   0.0000E+00
 -11   2   2        1.17        1.07        0.07 o   0.7505E+02
 -10   2   2        0.22        0.45        0.10 <   0.0000E+00
  -9   2   2        2.22        2.14        0.04 o   0.1110E+03
  -8   2   2        3.42        3.62        0.02 o   0.7678E+02
  -7   2   2        2.84        3.16        0.02 o   0.4810E+02
  -6   2   2        1.33        0.75        0.02 o   0.9872E+01
  -5   2   2        0.50        0.32        0.05 o   0.6379E+02
  -4   2   2        5.79        5.62        0.02 o   0.5425E+02
  -3   2   2       10.13       10.30        0.03 o   0.2512E+02
  -2   2   2        0.87        0.82        0.04 o   0.7051E+02
  -1   2   2        2.28        2.42        0.02 o   0.1025E+03
   0   2   2        7.94        8.19        0.02 o   0.3121E+02
   1   2   2        7.56        7.58        0.02 o   0.4046E+02
   2   2   2        0.40        0.40        0.04 o   0.7064E+02
   3   2   2       11.44       11.11        0.04 o   0.2187E+02
   4   2   2        4.40        4.05        0.02 o   0.4571E+02
   5   2   2        0.87        0.75        0.05 o   0.6476E+02
   6   2   2        0.90        0.91        0.06 o   0.7058E+02
   7   2   2        0.85        0.91        0.07 o   0.6940E+02
   8   2   2        7.61        7.81        0.03 o   0.3621E+02
   9   2   2        1.28        1.32        0.05 o   0.9221E+02
  10   2   2        0.96        0.91        0.17 <   0.0000E+00
  11   2   2       -0.25        0.02        0.13 <   0.0000E+00
  12   2   2        1.13        1.28        0.08 o   0.7969E+02
  13   2   2        2.85        2.85        0.06 o   0.1097E+03
  14   2   2        1.64        1.57        0.08 o   0.1025E+03
 -15   3   2       -0.35        0.04        0.18 <   0.0000E+00
 -14   3   2        3.18        3.32        0.06 o   0.8887E+02
 -13   3   2        1.34        1.42        0.08 o   0.9496E+02
 -12   3   2        2.46        2.49        0.06 o   0.1143E+03
 -11   3   2        2.42        2.27        0.06 o   0.9541E+02
 -10   3   2        1.67        1.73        0.06 o   0.1077E+03
  -9   3   2        3.00        2.90        0.03 o   0.1030E+03
  -8   3   2        3.73        3.98        0.02 o   0.6244E+02
  -7   3   2        1.38        1.40        0.03 o   0.9666E+02
  -6   3   2        1.06        0.97        0.03 o   0.6761E+02
  -5   3   2        1.44        1.42        0.02 o   0.9784E+02
  -4   3   2        1.25        1.48        0.03 o   0.7570E+02
  -3   3   2       18.28       17.80        0.05 o   0.1153E+02
  -2   3   2       10.84       10.63        0.03 o   0.2492E+02
  -1   3   2        8.73        8.43        0.02 o   0.3092E+02
   0   3   2        4.86        4.81        0.02 o   0.7077E+02
   1   3   2        2.50        2.65        0.02 o   0.9789E+02
   2   3   2        3.77        3.76        0.02 o   0.9126E+02
   3   3   2        2.71        2.54        0.02 o   0.1001E+03
   4   3   2        7.60        7.34        0.03 o   0.3725E+02
   5   3   2        1.29        1.47        0.03 o   0.8494E+02
   6   3   2        5.61        5.69        0.03 o   0.5683E+02
   7   3   2        8.07        8.14        0.03 o   0.3627E+02
   8   3   2        0.31        0.26        0.09 <   0.0000E+00
   9   3   2        1.52        1.65        0.07 o   0.9320E+02
  10   3   2        1.46        1.38        0.07 o   0.9006E+02
  11   3   2       -0.38        0.35        0.16 <   0.0000E+00
  12   3   2        3.22        3.24        0.06 o   0.1023E+03
  13   3   2        1.14        1.15        0.09 o   0.8327E+02
  14   3   2        1.10        1.22        0.11 o   0.8077E+02
 -15   4   2        3.33        3.20        0.09 o   0.9274E+02
 -14   4   2        0.90        1.06        0.21 <   0.0000E+00
 -13   4   2        1.59        1.51        0.07 o   0.9882E+02
 -12   4   2       -0.36        0.17        0.18 <   0.0000E+00
 -11   4   2        4.43        4.36        0.06 o   0.7801E+02
 -10   4   2        1.31        1.26        0.08 o   0.8835E+02
  -9   4   2       -0.24        0.05        0.08 <   0.0000E+00
  -8   4   2        0.68        0.61        0.07 o   0.6907E+02
  -7   4   2        0.32        0.01        0.06 <   0.0000E+00
  -6   4   2        0.56        0.40        0.06 o   0.6364E+02
  -5   4   2        3.11        2.49        0.02 o   0.0000E+00
  -4   4   2        2.33        2.10        0.03 o   0.7803E+02
  -3   4   2        5.55        5.36        0.02 o   0.5759E+02
  -2   4   2        3.76        3.71        0.02 o   0.9123E+02
  -1   4   2        8.43        8.45        0.02 o   0.3496E+02
   0   4   2        1.66        1.61        0.02 o   0.1064E+03
   1   4   2        1.47        1.58        0.02 o   0.9668E+02
   2   4   2        8.35        8.07        0.03 o   0.3268E+02
   3   4   2        3.17        3.42        0.02 o   0.6636E+02
   4   4   2        2.42        2.58        0.02 o   0.9891E+02
   5   4   2        1.81        1.60        0.03 o   0.8273E+02
   6   4   2        1.21        1.28        0.03 o   0.8848E+02
   7   4   2        7.24        7.33        0.04 o   0.4162E+02
   8   4   2        2.27        2.39        0.04 o   0.1018E+03
   9   4   2        2.20        2.10        0.06 o   0.1102E+03
  10   4   2        0.80        1.11        0.18 <   0.0000E+00
  11   4   2        1.72        1.79        0.07 o   0.1085E+03
  12   4   2        1.22        1.22        0.09 o   0.8621E+02
  13   4   2        1.18        1.09        0.10 o   0.7418E+02
  14   4   2        1.48        1.66        0.15 o   0.8701E+02
 -14   5   2        0.84        0.92        0.20 <   0.0000E+00
 -13   5   2        0.99        1.06        0.21 <   0.0000E+00
 -12   5   2        0.90        0.96        0.19 <   0.0000E+00
 -11   5   2        0.62        0.13        0.17 <   0.0000E+00
 -10   5   2        1.15        1.32        0.09 o   0.7979E+02
  -9   5   2        2.59        2.57        0.04 o   0.1137E+03
  -8   5   2        3.48        3.54        0.03 o   0.9483E+02
  -7   5   2        1.80        1.71        0.03 o   0.1047E+03
  -6   5   2        2.67        2.62        0.03 o   0.1114E+03
  -5   5   2       10.47       10.26        0.04 o   0.2600E+02
  -4   5   2       13.39       13.31        0.04 o   0.1912E+02
  -3   5   2        7.67        7.47        0.03 o   0.3880E+02
  -2   5   2        5.23        5.14        0.02 o   0.6496E+02
  -1   5   2        3.04        3.03        0.02 o   0.1063E+03
   0   5   2        2.63        2.85        0.02 o   0.7767E+02
   1   5   2        2.62        2.54        0.02 o   0.1094E+03
   2   5   2        1.47        1.94        0.02 o   0.2054E+02
   3   5   2        0.49        0.37        0.06 o   0.6824E+02
   4   5   2        0.60        0.79        0.07 o   0.6011E+02
   5   5   2        4.67        4.79        0.03 o   0.6778E+02
   6   5   2        5.59        5.57        0.03 o   0.6031E+02
   7   5   2        1.62        1.64        0.04 o   0.1073E+03
   8   5   2        5.29        5.41        0.05 o   0.5927E+02
   9   5   2        1.49        1.31        0.07 o   0.7714E+02
  10   5   2        0.75        0.80        0.19 <   0.0000E+00
  11   5   2        0.53        0.39        0.20 <   0.0000E+00
  12   5   2        1.08        0.83        0.11 o   0.5205E+02
  13   5   2        0.71        0.82        0.23 <   0.0000E+00
 -14   6   2        1.51        1.33        0.12 o   0.7544E+02
 -13   6   2        0.41        0.18        0.20 <   0.0000E+00
 -12   6   2        1.94        2.08        0.07 o   0.1008E+03
 -11   6   2       -0.46        0.30        0.18 <   0.0000E+00
 -10   6   2        1.36        1.17        0.08 o   0.6494E+02
  -9   6   2        3.79        3.93        0.04 o   0.7697E+02
  -8   6   2        3.12        3.09        0.03 o   0.1044E+03
  -7   6   2        2.26        2.21        0.03 o   0.1144E+03
  -6   6   2        1.20        1.21        0.04 o   0.8649E+02
  -5   6   2        3.12        3.39        0.03 o   0.6603E+02
  -4   6   2        0.38        0.45        0.07 <   0.0000E+00
  -3   6   2        6.54        6.23        0.03 o   0.4164E+02
  -2   6   2        2.26        2.30        0.03 o   0.1135E+03
  -1   6   2        4.90        4.99        0.02 o   0.6644E+02
   0   6   2        1.35        1.44        0.03 o   0.9480E+02
   1   6   2        1.36        1.13        0.03 o   0.6301E+02
   2   6   2        3.22        3.19        0.02 o   0.1027E+03
   3   6   2        4.38        4.51        0.03 o   0.7250E+02
   4   6   2        1.15        0.94        0.04 o   0.5891E+02
   5   6   2        0.79        0.78        0.10 o   0.7066E+02
   6   6   2        2.04        1.99        0.04 o   0.1141E+03
   7   6   2        3.78        3.79        0.04 o   0.9003E+02
   8   6   2        4.40        4.16        0.04 o   0.6358E+02
   9   6   2        3.23        3.27        0.05 o   0.9961E+02
  10   6   2        0.27        0.72        0.17 <   0.0000E+00
  11   6   2        1.87        1.89        0.07 o   0.1132E+03
  12   6   2        0.43        0.80        0.20 <   0.0000E+00
 -13   7   2        1.48        1.33        0.10 o   0.7487E+02
 -12   7   2        1.85        1.66        0.07 o   0.7998E+02
 -11   7   2        0.97        1.08        0.21 <   0.0000E+00
 -10   7   2        0.43        0.09        0.18 <   0.0000E+00
  -9   7   2        2.35        2.44        0.05 o   0.1116E+03
  -8   7   2        0.85        0.93        0.13 o   0.6913E+02
  -7   7   2        7.69        7.66        0.04 o   0.4012E+02
  -6   7   2        5.03        4.99        0.03 o   0.6834E+02
  -5   7   2        7.18        7.17        0.03 o   0.4370E+02
  -4   7   2        2.03        2.11        0.03 o   0.1103E+03
  -3   7   2        2.60        2.52        0.04 o   0.1089E+03
  -2   7   2        2.67        2.74        0.03 o   0.1081E+03
  -1   7   2        0.56        0.53        0.07 o   0.7045E+02
   0   7   2        0.40        0.14        0.06 o   0.5616E+02
   1   7   2        4.75        4.77        0.03 o   0.7249E+02
   2   7   2        1.12        1.22        0.04 o   0.8248E+02
   3   7   2        6.24        6.23        0.03 o   0.5254E+02
   4   7   2        0.15        0.03        0.08 <   0.0000E+00
   5   7   2        1.05        1.28        0.06 o   0.6603E+02
   6   7   2        4.47        4.47        0.04 o   0.7757E+02
   7   7   2        3.12        3.21        0.05 o   0.9884E+02
   8   7   2        1.73        1.68        0.07 o   0.1072E+03
   9   7   2        0.86        0.60        0.19 <   0.0000E+00
  10   7   2        0.92        0.90        0.20 <   0.0000E+00
  11   7   2        1.60        1.66        0.08 o   0.1063E+03
  12   7   2        0.85        0.60        0.37 <   0.0000E+00
 -12   8   2       -0.56        0.46        0.27 <   0.0000E+00
 -11   8   2        0.57        1.04        0.23 <   0.0000E+00
 -10   8   2        0.82        0.98        0.22 <   0.0000E+00
  -9   8   2        0.69        0.86        0.16 <   0.0000E+00
  -8   8   2        0.57        0.15        0.16 <   0.0000E+00
  -7   8   2        1.07        0.99        0.06 o   0.6866E+02
  -6   8   2        5.06        4.90        0.04 o   0.6333E+02
  -5   8   2        2.77        2.69        0.04 o   0.1091E+03
  -4   8   2        0.52        0.55        0.11 <   0.0000E+00
  -3   8   2        1.52        1.52        0.05 o   0.1026E+03
  -2   8   2        1.87        1.79        0.04 o   0.1079E+03
  -1   8   2        4.69        4.59        0.03 o   0.7298E+02
   0   8   2        1.30        1.33        0.04 o   0.9313E+02
   1   8   2        2.77        2.77        0.04 o   0.1110E+03
   2   8   2        0.85        0.98        0.11 o   0.6712E+02
   3   8   2        1.98        2.14        0.05 o   0.9401E+02
   4   8   2       -0.31        0.32        0.11 <   0.0000E+00
   5   8   2        0.91        0.98        0.16 <   0.0000E+00
   6   8   2        1.68        1.62        0.07 o   0.1045E+03
   7   8   2        0.79        0.82        0.16 <   0.0000E+00
   8   8   2        2.56        2.59        0.06 o   0.1135E+03
   9   8   2        0.91        0.76        0.21 <   0.0000E+00
  10   8   2        1.21        1.19        0.10 o   0.8566E+02
  11   8   2        0.92        0.84        0.80 <   0.0000E+00
 -11   9   2        2.46        2.48        0.10 o   0.1145E+03
 -10   9   2        1.51        1.37        0.10 o   0.8165E+02
  -9   9   2        4.39        4.36        0.06 o   0.7919E+02
  -8   9   2        4.39        4.55        0.05 o   0.6558E+02
  -7   9   2        0.49        0.42        0.14 <   0.0000E+00
  -6   9   2        0.59        0.40        0.15 <   0.0000E+00
  -5   9   2        0.92        0.90        0.14 o   0.7056E+02
  -4   9   2        1.76        1.72        0.05 o   0.1088E+03
  -3   9   2        5.37        5.24        0.04 o   0.6053E+02
  -2   9   2        1.37        1.40        0.05 o   0.9675E+02
  -1   9   2        0.47        0.50        0.12 <   0.0000E+00
   0   9   2        1.08        1.13        0.07 o   0.7948E+02
   1   9   2        4.55        4.48        0.04 o   0.7556E+02
   2   9   2        1.60        1.52        0.05 o   0.9886E+02
   3   9   2        4.09        4.09        0.05 o   0.8455E+02
   4   9   2        3.44        3.61        0.05 o   0.7406E+02
   5   9   2        1.85        1.85        0.08 o   0.1128E+03
   6   9   2        0.91        0.97        0.24 <   0.0000E+00
   7   9   2       -0.22        0.52        0.18 <   0.0000E+00
   8   9   2        0.35        0.33        0.22 <   0.0000E+00
   9   9   2        1.16        1.25        0.11 o   0.8545E+02
  -9  10   2        0.32        0.55        0.25 <   0.0000E+00
  -8  10   2        0.91        1.00        0.24 <   0.0000E+00
  -7  10   2        0.47        0.42        0.21 <   0.0000E+00
  -6  10   2        2.27        2.28        0.06 o   0.1160E+03
  -5  10   2        0.60        0.80        0.16 <   0.0000E+00
  -4  10   2        1.90        1.94        0.06 o   0.1133E+03
  -3  10   2       -0.55        0.12        0.14 <   0.0000E+00
  -2  10   2        1.48        1.43        0.06 o   0.9591E+02
  -1  10   2        1.38        1.46        0.07 o   0.9696E+02
   0  10   2        1.59        1.66        0.06 o   0.1057E+03
   1  10   2        1.59        1.67        0.05 o   0.1043E+03
   2  10   2        1.41        1.45        0.08 o   0.9906E+02
   3  10   2        1.42        1.45        0.08 o   0.9919E+02
   4  10   2        0.79        0.85        0.21 <   0.0000E+00
   5  10   2        0.61        0.46        0.24 <   0.0000E+00
   6  10   2        0.12        0.89        0.22 <   0.0000E+00
   7  10   2        1.41        1.41        0.11 o   0.9877E+02
   8  10   2        0.54        0.50        0.29 <   0.0000E+00
  -7  11   2        2.13        1.96        0.12 o   0.8772E+02
  -6  11   2        0.61        0.59        0.35 <   0.0000E+00
  -5  11   2        0.18        0.33        0.20 <   0.0000E+00
  -4  11   2        2.17        2.34        0.06 o   0.9677E+02
  -3  11   2        1.49        1.53        0.08 o   0.1023E+03
  -2  11   2        2.64        2.71        0.06 o   0.1089E+03
  -1  11   2       -0.63        0.22        0.16 <   0.0000E+00
   0  11   2        0.08        0.53        0.17 <   0.0000E+00
   1  11   2        2.44        2.31        0.06 o   0.1013E+03
   2  11   2        3.69        3.84        0.06 o   0.7802E+02
   3  11   2        1.74        1.91        0.10 o   0.9504E+02
   4  11   2        0.85        0.98        0.31 <   0.0000E+00
   5  11   2        1.64        1.74        0.12 o   0.1052E+03
   6  11   2        0.28        0.23        0.50 <   0.0000E+00
  -4  12   2       -0.55        0.13        0.28 <   0.0000E+00
  -3  12   2        1.92        2.02        0.15 o   0.1104E+03
  -2  12   2        1.56        1.42        0.17 o   0.8661E+02
  -1  12   2       -0.54        0.04        0.36 <   0.0000E+00
   0  12   2        1.19        1.35        0.15 o   0.8304E+02
   1  12   2        0.91        1.04        0.37 <   0.0000E+00
   2  12   2        0.49        1.03        0.35 <   0.0000E+00
   3  12   2       -0.33        0.99        0.34 <   0.0000E+00
 -15   0   3        1.40        1.37        0.11 o   0.9513E+02
 -13   0   3        2.74        2.58        0.08 o   0.9543E+02
 -11   0   3        1.37        1.39        0.07 o   0.9696E+02
  -9   0   3        2.86        2.89        0.03 o   0.1080E+03
  -7   0   3        2.94        3.17        0.03 o   0.6886E+02
  -5   0   3        0.71        0.56        0.06 o   0.6109E+02
  -3   0   3        9.75       10.23        0.04 o   0.1707E+02
  -1   0   3       20.33        0.00        0.11 l   0.0000E+00
   1   0   3       13.95       13.43        0.09 o   0.1534E+02
   3   0   3       13.51       13.01        0.08 o   0.1621E+02
   5   0   3        1.93        1.91        0.05 o   0.1140E+03
   7   0   3        4.97        5.03        0.04 o   0.6666E+02
   9   0   3        0.37        0.53        0.12 <   0.0000E+00
  11   0   3       -0.34        0.22        0.17 <   0.0000E+00
  13   0   3        4.26        4.25        0.09 o   0.8138E+02
 -16   1   3        0.44        0.65        0.29 <   0.0000E+00
 -15   1   3        1.64        1.65        0.07 o   0.1080E+03
 -14   1   3        1.73        1.58        0.07 o   0.9278E+02
 -13   1   3        1.92        1.94        0.06 o   0.1137E+03
 -12   1   3        0.86        0.85        0.16 <   0.0000E+00
 -11   1   3        1.68        1.76        0.05 o   0.1071E+03
 -10   1   3        7.52        7.67        0.04 o   0.3847E+02
  -9   1   3        3.05        3.10        0.02 o   0.1042E+03
  -8   1   3        6.83        7.01        0.03 o   0.4250E+02
  -7   1   3        0.28        0.37        0.04 o   0.6697E+02
  -6   1   3        1.40        1.43        0.02 o   0.9807E+02
  -5   1   3        5.53        5.66        0.02 o   0.5574E+02
  -4   1   3        8.42        8.56        0.02 o   0.3314E+02
  -3   1   3        4.99        5.21        0.02 o   0.5032E+02
  -2   1   3       17.35       17.38        0.04 o   0.1334E+02
  -1   1   3        9.58        9.53        0.05 o   0.2981E+02
   0   1   3       20.08       20.28        0.08 o   0.1052E+02
   1   1   3       12.80       12.85        0.05 o   0.1988E+02
   2   1   3        3.59        3.43        0.02 o   0.8595E+02
   3   1   3        1.02        0.81        0.03 o   0.6220E+02
   4   1   3        4.06        4.28        0.03 o   0.6345E+02
   5   1   3        1.95        1.57        0.04 o   0.3465E+02
   6   1   3        2.32        2.68        0.02 o   0.4612E+02
   7   1   3        0.56        0.52        0.06 o   0.7057E+02
   8   1   3        1.54        1.49        0.03 o   0.1020E+03
   9   1   3        0.42        0.26        0.13 <   0.0000E+00
  10   1   3        1.59        1.55        0.06 o   0.1042E+03
  11   1   3        4.08        4.17        0.05 o   0.7866E+02
  12   1   3       -0.23        0.04        0.14 <   0.0000E+00
  13   1   3        1.34        1.42        0.10 o   0.9473E+02
  14   1   3        0.49        0.71        0.21 <   0.0000E+00
 -16   2   3       -0.63        0.55        0.45 <   0.0000E+00
 -15   2   3        1.57        1.53        0.08 o   0.1021E+03
 -14   2   3       -0.04        0.01        0.17 <   0.0000E+00
 -13   2   3        0.39        0.22        0.16 <   0.0000E+00
 -12   2   3        1.96        2.00        0.06 o   0.1139E+03
 -11   2   3        3.29        3.35        0.05 o   0.9731E+02
 -10   2   3        1.27        1.30        0.04 o   0.9157E+02
  -9   2   3       -0.17        0.07        0.05 <   0.0000E+00
  -8   2   3        6.76        6.77        0.03 o   0.4706E+02
  -7   2   3        1.59        1.74        0.03 o   0.9243E+02
  -6   2   3        0.84        1.24        0.05 o   0.3563E+02
  -5   2   3        2.27        2.47        0.02 o   0.7490E+02
  -4   2   3       -0.22        0.29        0.04 <   0.0000E+00
  -3   2   3        9.32        9.27        0.03 o   0.3101E+02
  -2   2   3        4.52        4.43        0.02 o   0.7531E+02
  -1   2   3       22.51       22.50        0.07 o   0.9732E+01
   0   2   3        2.19        1.92        0.02 o   0.8183E+02
   1   2   3        9.06        9.09        0.04 o   0.3159E+02
   2   2   3        7.63        7.50        0.03 o   0.4012E+02
   3   2   3        1.26        1.28        0.03 o   0.9052E+02
   4   2   3        8.06        7.61        0.03 o   0.2647E+02
   5   2   3        4.97        4.99        0.02 o   0.6647E+02
   6   2   3        4.01        3.79        0.02 o   0.7442E+02
   7   2   3        0.92        0.94        0.07 o   0.7055E+02
   8   2   3        2.11        2.08        0.03 o   0.1159E+03
   9   2   3        2.36        2.37        0.05 o   0.1154E+03
  10   2   3        0.78        0.89        0.16 <   0.0000E+00
  11   2   3        3.15        3.25        0.06 o   0.9792E+02
  12   2   3        0.36        0.25        0.15 <   0.0000E+00
  13   2   3        0.94        0.71        0.21 <   0.0000E+00
  14   2   3        0.36        0.45        0.22 <   0.0000E+00
 -15   3   3        0.34        0.73        0.20 <   0.0000E+00
 -14   3   3        1.99        1.87        0.07 o   0.1019E+03
 -13   3   3        3.80        3.80        0.05 o   0.9049E+02
 -12   3   3        0.87        0.95        0.18 <   0.0000E+00
 -11   3   3        0.32        0.41        0.15 <   0.0000E+00
 -10   3   3        3.60        3.63        0.04 o   0.9330E+02
  -9   3   3        4.86        4.79        0.03 o   0.7056E+02
  -8   3   3        5.13        5.27        0.03 o   0.5891E+02
  -7   3   3        0.30        0.59        0.06 <   0.0000E+00
  -6   3   3        2.55        2.50        0.02 o   0.1138E+03
  -5   3   3        5.64        5.71        0.02 o   0.5616E+02
  -4   3   3        7.70        7.48        0.02 o   0.3766E+02
  -3   3   3        0.59        0.37        0.05 o   0.5877E+02
  -2   3   3        7.05        7.09        0.02 o   0.4418E+02
  -1   3   3        3.60        3.67        0.01 o   0.8897E+02
   0   3   3        3.87        4.08        0.02 o   0.6712E+02
   1   3   3       13.61       13.51        0.04 o   0.1872E+02
   2   3   3       -0.26        0.10        0.05 <   0.0000E+00
   3   3   3        4.34        3.99        0.02 o   0.5104E+02
   4   3   3        2.52        2.61        0.02 o   0.1060E+03
   5   3   3        4.68        4.83        0.02 o   0.6539E+02
   6   3   3        1.84        2.04        0.03 o   0.8562E+02
   7   3   3        1.34        1.13        0.03 o   0.6667E+02
   8   3   3        2.41        2.35        0.03 o   0.1153E+03
   9   3   3        4.98        5.22        0.05 o   0.5270E+02
  10   3   3        0.49        0.57        0.16 <   0.0000E+00
  11   3   3        1.09        1.19        0.09 o   0.8063E+02
  12   3   3        2.47        2.62        0.06 o   0.9883E+02
  13   3   3       -0.41        0.26        0.18 <   0.0000E+00
  14   3   3       -0.45        0.49        0.27 <   0.0000E+00
 -15   4   3        1.13        1.23        0.11 o   0.8196E+02
 -14   4   3        2.13        2.02        0.07 o   0.1095E+03
 -13   4   3        1.23        1.17        0.09 o   0.8043E+02
 -12   4   3        2.52        2.57        0.06 o   0.1099E+03
 -11   4   3        0.79        0.79        0.18 <   0.0000E+00
 -10   4   3        3.29        3.27        0.04 o   0.1014E+03
  -9   4   3        2.64        2.58        0.03 o   0.1116E+03
  -8   4   3        2.82        2.83        0.03 o   0.1099E+03
  -7   4   3        1.61        1.66        0.03 o   0.1066E+03
  -6   4   3        7.19        7.37        0.03 o   0.3879E+02
  -5   4   3        1.28        1.00        0.03 o   0.5163E+02
  -4   4   3        3.43        3.23        0.02 o   0.8027E+02
  -3   4   3        4.97        4.71        0.02 o   0.5916E+02
  -2   4   3        5.77        5.86        0.02 o   0.5503E+02
  -1   4   3        5.36        5.43        0.02 o   0.6140E+02
   0   4   3        2.14        2.34        0.02 o   0.8684E+02
   1   4   3        3.79        3.74        0.02 o   0.9075E+02
   2   4   3        5.58        5.70        0.02 o   0.5531E+02
   3   4   3        3.21        2.86        0.02 o   0.5017E+02
   4   4   3        4.03        4.14        0.02 o   0.7546E+02
   5   4   3        2.79        2.61        0.03 o   0.9331E+02
   6   4   3        2.36        2.23        0.03 o   0.1017E+03
   7   4   3        0.46        0.34        0.08 <   0.0000E+00
   8   4   3        1.23        1.16        0.06 o   0.8138E+02
   9   4   3        0.31        0.57        0.16 <   0.0000E+00
  10   4   3        0.69        0.48        0.17 <   0.0000E+00
  11   4   3        1.97        2.01        0.07 o   0.1138E+03
  12   4   3        0.99        1.03        0.22 <   0.0000E+00
  13   4   3        1.06        1.00        0.11 o   0.7182E+02
 -14   5   3        0.49        0.69        0.18 <   0.0000E+00
 -13   5   3        2.95        2.86        0.06 o   0.1013E+03
 -12   5   3        0.76        0.95        0.20 <   0.0000E+00
 -11   5   3        0.75        0.61        0.19 <   0.0000E+00
 -10   5   3       -0.17        0.41        0.12 <   0.0000E+00
  -9   5   3        1.85        1.80        0.03 o   0.1113E+03
  -8   5   3        1.52        1.52        0.03 o   0.1032E+03
  -7   5   3        3.48        3.46        0.03 o   0.9732E+02
  -6   5   3        4.61        4.59        0.03 o   0.7487E+02
  -5   5   3        0.77        0.62        0.08 o   0.6406E+02
  -4   5   3        4.61        4.48        0.02 o   0.7339E+02
  -3   5   3        5.80        5.97        0.03 o   0.4879E+02
  -2   5   3        7.19        7.02        0.03 o   0.4216E+02
  -1   5   3        2.33        2.59        0.02 o   0.6645E+02
   0   5   3        3.12        2.97        0.02 o   0.9264E+02
   1   5   3        4.72        4.94        0.02 o   0.5584E+02
   2   5   3        0.92        1.05        0.06 o   0.6943E+02
   3   5   3        1.77        1.85        0.03 o   0.1083E+03
   4   5   3        2.14        2.04        0.03 o   0.1090E+03
   5   5   3        3.37        3.64        0.03 o   0.6379E+02
   6   5   3        3.97        3.94        0.03 o   0.8724E+02
   7   5   3        2.16        2.23        0.04 o   0.1118E+03
   8   5   3        0.53        0.80        0.14 <   0.0000E+00
   9   5   3        4.85        4.93        0.05 o   0.6731E+02
  10   5   3        0.04        0.22        0.18 <   0.0000E+00
  11   5   3        2.20        2.23        0.07 o   0.1154E+03
  12   5   3        1.05        0.90        0.11 o   0.6493E+02
  13   5   3        2.52        2.45        0.09 o   0.1088E+03
 -14   6   3        1.15        1.25        0.11 o   0.8335E+02
 -13   6   3       -0.35        0.03        0.20 <   0.0000E+00
 -12   6   3        3.74        3.57        0.06 o   0.7800E+02
 -11   6   3        1.32        1.37        0.09 o   0.9470E+02
 -10   6   3        1.10        1.18        0.07 o   0.8165E+02
  -9   6   3       -0.33        0.26        0.08 <   0.0000E+00
  -8   6   3        2.03        1.99        0.03 o   0.1139E+03
  -7   6   3        0.65        0.65        0.08 o   0.7077E+02
  -6   6   3        4.52        4.57        0.03 o   0.7528E+02
  -5   6   3        1.11        1.03        0.04 o   0.7452E+02
  -4   6   3        0.38        0.26        0.07 <   0.0000E+00
  -3   6   3        2.72        2.62        0.03 o   0.1071E+03
  -2   6   3        7.73        7.84        0.03 o   0.3772E+02
  -1   6   3        2.01        1.98        0.03 o   0.1142E+03
   0   6   3        2.11        2.06        0.03 o   0.1154E+03
   1   6   3        3.18        3.18        0.03 o   0.1029E+03
   2   6   3        1.97        2.20        0.03 o   0.8019E+02
   3   6   3        0.94        1.01        0.10 o   0.6997E+02
   4   6   3        2.20        2.12        0.04 o   0.1084E+03
   5   6   3        3.52        3.53        0.03 o   0.9602E+02
   6   6   3        0.77        0.71        0.12 o   0.7025E+02
   7   6   3        0.58        0.81        0.12 <   0.0000E+00
   8   6   3        0.88        0.87        0.15 <   0.0000E+00
   9   6   3        1.75        1.79        0.06 o   0.1100E+03
  10   6   3        0.78        0.80        0.18 <   0.0000E+00
  11   6   3        1.71        1.82        0.07 o   0.1021E+03
  12   6   3        2.27        2.21        0.08 o   0.1119E+03
 -13   7   3       -0.06        0.52        0.22 <   0.0000E+00
 -12   7   3        2.38        2.07        0.07 o   0.5203E+02
 -11   7   3        1.83        1.86        0.08 o   0.1127E+03
 -10   7   3        2.58        2.53        0.05 o   0.1102E+03
  -9   7   3        1.74        1.65        0.06 o   0.1035E+03
  -8   7   3        0.40        0.40        0.09 <   0.0000E+00
  -7   7   3        4.19        4.15        0.03 o   0.8283E+02
  -6   7   3        5.71        5.64        0.03 o   0.5880E+02
  -5   7   3        1.39        1.45        0.04 o   0.9763E+02
  -4   7   3        5.32        5.30        0.03 o   0.6382E+02
  -3   7   3        0.39        0.62        0.08 <   0.0000E+00
  -2   7   3        3.18        3.10        0.03 o   0.1023E+03
  -1   7   3        2.70        2.72        0.03 o   0.1113E+03
   0   7   3        0.51        0.43        0.08 o   0.6941E+02
   1   7   3        3.72        3.87        0.03 o   0.7762E+02
   2   7   3        3.91        3.84        0.04 o   0.8811E+02
   3   7   3        0.64        0.48        0.08 o   0.6545E+02
   4   7   3        5.61        5.48        0.04 o   0.5837E+02
   5   7   3        1.29        1.35        0.06 o   0.9195E+02
   6   7   3        1.66        1.63        0.05 o   0.1063E+03
   7   7   3        0.48        0.17        0.14 <   0.0000E+00
   8   7   3        1.92        1.81        0.06 o   0.1020E+03
   9   7   3        2.78        2.72        0.06 o   0.1068E+03
  10   7   3        2.64        2.69        0.06 o   0.1070E+03
  11   7   3        2.44        2.60        0.07 o   0.9063E+02
 -12   8   3        1.01        0.97        0.13 o   0.7003E+02
 -11   8   3        0.89        0.90        0.23 <   0.0000E+00
 -10   8   3        1.45        1.34        0.07 o   0.8689E+02
  -9   8   3        0.61        0.66        0.17 <   0.0000E+00
  -8   8   3        2.79        2.66        0.04 o   0.1001E+03
  -7   8   3        3.20        3.19        0.04 o   0.1030E+03
  -6   8   3        1.79        1.74        0.05 o   0.1076E+03
  -5   8   3        1.30        1.31        0.05 o   0.9206E+02
  -4   8   3        1.79        1.82        0.05 o   0.1114E+03
  -3   8   3        2.83        2.82        0.04 o   0.1102E+03
  -2   8   3        0.95        0.92        0.11 o   0.7062E+02
  -1   8   3        1.45        1.41        0.04 o   0.9672E+02
   0   8   3        2.52        2.53        0.03 o   0.1139E+03
   1   8   3        1.45        1.41        0.05 o   0.9842E+02
   2   8   3        2.74        2.80        0.05 o   0.1074E+03
   3   8   3        3.59        3.54        0.05 o   0.9349E+02
   4   8   3        0.49        0.15        0.16 <   0.0000E+00
   5   8   3        1.73        1.76        0.06 o   0.1105E+03
   6   8   3        1.91        2.04        0.07 o   0.9940E+02
   7   8   3        1.79        1.69        0.06 o   0.9865E+02
   8   8   3        0.33        0.28        0.16 <   0.0000E+00
   9   8   3        0.33        0.26        0.19 <   0.0000E+00
  10   8   3        1.37        1.19        0.10 o   0.6848E+02
 -11   9   3        1.84        1.81        0.10 o   0.1119E+03
 -10   9   3        0.42        0.74        0.25 <   0.0000E+00
  -9   9   3        0.91        0.91        0.19 <   0.0000E+00
  -8   9   3        6.98        6.90        0.05 o   0.4554E+02
  -7   9   3        1.02        1.17        0.08 o   0.7520E+02
  -6   9   3        1.89        1.86        0.05 o   0.1130E+03
  -5   9   3        0.33        0.18        0.13 <   0.0000E+00
  -4   9   3        0.95        0.98        0.13 o   0.7061E+02
  -3   9   3       -0.18        0.38        0.11 <   0.0000E+00
  -2   9   3        1.08        1.12        0.07 o   0.8007E+02
  -1   9   3        0.48        0.51        0.12 <   0.0000E+00
   0   9   3        2.99        2.95        0.04 o   0.1061E+03
   1   9   3        2.23        2.25        0.05 o   0.1152E+03
   2   9   3        0.59        0.54        0.19 <   0.0000E+00
   3   9   3        6.20        6.13        0.05 o   0.5308E+02
   4   9   3        1.94        2.02        0.09 o   0.1124E+03
   5   9   3        0.95        0.96        0.23 <   0.0000E+00
   6   9   3        1.25        1.18        0.10 o   0.8086E+02
   7   9   3        1.51        1.46        0.08 o   0.9830E+02
   8   9   3        2.28        2.26        0.08 o   0.1156E+03
   9   9   3        0.47        0.15        0.25 <   0.0000E+00
  -9  10   3       -0.37        0.37        0.25 <   0.0000E+00
  -8  10   3       -0.27        0.57        0.25 <   0.0000E+00
  -7  10   3        1.51        1.49        0.07 o   0.1004E+03
  -6  10   3        1.74        1.79        0.07 o   0.1100E+03
  -5  10   3        2.25        2.14        0.06 o   0.1022E+03
  -4  10   3       -0.41        0.05        0.14 <   0.0000E+00
  -3  10   3        0.53        0.21        0.14 <   0.0000E+00
  -2  10   3        2.71        2.88        0.05 o   0.8515E+02
  -1  10   3        2.77        2.75        0.05 o   0.1110E+03
   0  10   3        2.41        2.37        0.05 o   0.1142E+03
   1  10   3        1.17        1.26        0.09 o   0.8559E+02
   2  10   3        1.33        1.26        0.09 o   0.8611E+02
   3  10   3        3.13        3.17        0.06 o   0.1039E+03
   4  10   3        1.02        1.35        0.16 o   0.4731E+02
   5  10   3        0.20        0.03        0.28 <   0.0000E+00
   6  10   3       -0.59        0.33        0.27 <   0.0000E+00
   7  10   3        1.47        1.51        0.10 o   0.1012E+03
  -7  11   3        1.25        1.13        0.22 <   0.0000E+00
  -6  11   3       -0.55        0.17        0.25 <   0.0000E+00
  -5  11   3        0.94        0.93        0.23 <   0.0000E+00
  -4  11   3        1.78        1.78        0.07 o   0.1096E+03
  -3  11   3        1.10        1.19        0.08 o   0.8164E+02
  -2  11   3        0.96        1.12        0.18 <   0.0000E+00
  -1  11   3        1.66        1.67        0.07 o   0.1085E+03
   0  11   3        2.37        2.42        0.07 o   0.1138E+03
   1  11   3        0.39        1.10        0.24 <   0.0000E+00
   2  11   3        2.31        2.38        0.07 o   0.1108E+03
   3  11   3        0.19        0.18        0.28 <   0.0000E+00
   4  11   3        1.45        1.38        0.13 o   0.9215E+02
   5  11   3        1.24        1.14        0.15 o   0.7529E+02
   6  11   3       -0.37        0.89        0.49 <   0.0000E+00
  -4  12   3        1.95        2.15        0.19 o   0.8238E+02
  -3  12   3       -0.69        0.37        0.38 <   0.0000E+00
  -2  12   3        1.24        1.32        0.20 o   0.8991E+02
  -1  12   3        1.03        1.09        0.20 <   0.0000E+00
   0  12   3        1.02        1.25        0.18 <   0.0000E+00
   1  12   3        1.53        1.82        0.16 o   0.6324E+02
   2  12   3        1.21        1.36        0.16 o   0.8226E+02
 -16   0   4        1.57        1.74        0.12 o   0.8595E+02
 -14   0   4        3.08        2.98        0.08 o   0.9847E+02
 -12   0   4        7.31        7.42        0.07 o   0.4029E+02
 -10   0   4        1.43        1.51        0.04 o   0.9858E+02
  -8   0   4        5.46        5.33        0.03 o   0.6007E+02
  -6   0   4       15.73       15.43        0.06 o   0.1477E+02
  -4   0   4        0.39        0.39        0.04 o   0.7053E+02
  -2   0   4       14.39       14.86        0.06 o   0.1253E+02
   0   0   4        0.29        0.04        0.09 <   0.0000E+00
   2   0   4        5.17        4.99        0.06 o   0.6090E+02
   4   0   4        6.47        6.26        0.06 o   0.4531E+02
   6   0   4        5.02        5.29        0.06 o   0.4762E+02
   8   0   4        1.02        0.75        0.06 o   0.5567E+02
  10   0   4        3.98        4.03        0.06 o   0.8223E+02
  12   0   4        1.42        1.10        0.12 o   0.4869E+02
  14   0   4        0.72        0.49        0.32 <   0.0000E+00
 -16   1   4        0.80        0.61        0.25 <   0.0000E+00
 -15   1   4        3.07        3.06        0.06 o   0.1056E+03
 -14   1   4        2.49        2.39        0.06 o   0.1086E+03
 -13   1   4        1.42        1.47        0.07 o   0.9902E+02
 -12   1   4        1.41        1.35        0.06 o   0.9373E+02
 -11   1   4        3.59        3.67        0.03 o   0.8809E+02
 -10   1   4        3.97        4.01        0.02 o   0.8484E+02
  -9   1   4        2.64        2.78        0.03 o   0.9424E+02
  -8   1   4        0.13        0.11        0.05 <   0.0000E+00
  -7   1   4        2.45        2.32        0.02 o   0.1008E+03
  -6   1   4        1.43        1.01        0.02 o   0.2918E+02
  -5   1   4        0.16        0.21        0.03 <   0.0000E+00
  -4   1   4        7.86        7.75        0.02 o   0.3886E+02
  -3   1   4        0.35        0.39        0.03 o   0.7054E+02
  -2   1   4        1.99        2.41        0.02 o   0.2385E+02
  -1   1   4        1.13        1.62        0.03 o   0.1793E+02
   0   1   4        1.42        1.33        0.03 o   0.9095E+02
   1   1   4        6.68        6.64        0.04 o   0.4824E+02
   2   1   4        3.09        3.07        0.03 o   0.1051E+03
   3   1   4        6.33        6.22        0.03 o   0.5140E+02
   4   1   4        8.00        7.75        0.04 o   0.3564E+02
   5   1   4        5.94        6.31        0.04 o   0.3249E+02
   6   1   4        1.66        1.41        0.04 o   0.6815E+02
   7   1   4        2.46        2.29        0.03 o   0.9874E+02
   8   1   4        2.11        2.17        0.04 o   0.1107E+03
   9   1   4        1.87        1.89        0.05 o   0.1135E+03
  10   1   4        2.28        2.38        0.05 o   0.1055E+03
  11   1   4        0.31        0.40        0.13 <   0.0000E+00
  12   1   4        0.62        0.40        0.19 <   0.0000E+00
  13   1   4        1.24        1.17        0.10 o   0.8105E+02
  14   1   4        1.64        1.65        0.11 o   0.1079E+03
 -16   2   4        3.21        3.29        0.09 o   0.9763E+02
 -15   2   4        0.99        1.07        0.21 <   0.0000E+00
 -14   2   4        0.51        0.28        0.18 <   0.0000E+00
 -13   2   4        0.27        0.01        0.17 <   0.0000E+00
 -12   2   4        1.61        1.64        0.07 o   0.1067E+03
 -11   2   4        3.24        3.28        0.03 o   0.9929E+02
 -10   2   4        4.75        4.77        0.03 o   0.7168E+02
  -9   2   4        2.43        2.46        0.03 o   0.1147E+03
  -8   2   4        5.74        5.78        0.03 o   0.5725E+02
  -7   2   4       10.19       10.24        0.04 o   0.2719E+02
  -6   2   4        7.76        7.69        0.03 o   0.3966E+02
  -5   2   4        3.48        3.45        0.02 o   0.9741E+02
  -4   2   4        6.01        5.92        0.02 o   0.5437E+02
  -3   2   4        2.14        1.93        0.02 o   0.8669E+02
  -2   2   4        3.75        3.91        0.02 o   0.7694E+02
  -1   2   4       12.67       12.43        0.04 o   0.2007E+02
   0   2   4        3.67        3.79        0.03 o   0.8289E+02
   1   2   4       15.15       14.86        0.06 o   0.1578E+02
   2   2   4        8.94        8.80        0.04 o   0.3268E+02
   3   2   4        2.85        2.98        0.03 o   0.9483E+02
   4   2   4        1.34        1.17        0.04 o   0.7688E+02
   5   2   4        1.51        1.64        0.03 o   0.9584E+02
   6   2   4        1.23        1.33        0.04 o   0.8851E+02
   7   2   4        1.98        2.06        0.03 o   0.1136E+03
   8   2   4        1.07        1.11        0.05 o   0.7798E+02
   9   2   4        0.86        0.97        0.15 <   0.0000E+00
  10   2   4        4.77        4.73        0.05 o   0.7243E+02
  11   2   4        0.78        0.64        0.18 <   0.0000E+00
  12   2   4        3.03        3.25        0.07 o   0.7662E+02
  13   2   4        0.37        0.07        0.21 <   0.0000E+00
 -15   3   4        1.06        1.06        0.10 o   0.7430E+02
 -14   3   4        2.53        2.47        0.06 o   0.1110E+03
 -13   3   4        1.10        1.16        0.10 o   0.8080E+02
 -12   3   4        0.67        0.49        0.18 <   0.0000E+00
 -11   3   4       -0.25        0.25        0.09 <   0.0000E+00
 -10   3   4        4.20        4.23        0.03 o   0.8108E+02
  -9   3   4        0.56        0.42        0.07 o   0.6481E+02
  -8   3   4        3.78        3.79        0.02 o   0.9107E+02
  -7   3   4       -0.04        0.18        0.05 <   0.0000E+00
  -6   3   4        5.00        5.04        0.02 o   0.6756E+02
  -5   3   4        7.00        6.81        0.03 o   0.4329E+02
  -4   3   4        0.95        1.16        0.06 o   0.6609E+02
  -3   3   4        1.74        1.71        0.02 o   0.1088E+03
  -2   3   4        3.80        3.77        0.02 o   0.9072E+02
  -1   3   4        0.61        0.66        0.05 o   0.6993E+02
   0   3   4        5.98        6.20        0.02 o   0.4619E+02
   1   3   4        2.20        1.91        0.02 o   0.6760E+02
   2   3   4        3.66        3.58        0.03 o   0.9129E+02
   3   3   4        3.64        3.75        0.03 o   0.8727E+02
   4   3   4        6.78        6.92        0.03 o   0.4244E+02
   5   3   4       -0.22        0.63        0.06 <   0.0000E+00
   6   3   4        2.50        2.50        0.03 o   0.1142E+03
   7   3   4        4.86        4.83        0.03 o   0.7053E+02
   8   3   4        1.61        1.47        0.05 o   0.9044E+02
   9   3   4        3.74        3.98        0.05 o   0.6257E+02
  10   3   4        0.94        1.07        0.18 <   0.0000E+00
  11   3   4        1.00        1.19        0.10 o   0.7194E+02
  12   3   4        2.61        2.79        0.07 o   0.9234E+02
  13   3   4        1.22        1.07        0.11 o   0.6718E+02
 -15   4   4        2.19        2.27        0.06 o   0.1139E+03
 -14   4   4        2.08        1.93        0.06 o   0.9840E+02
 -13   4   4        1.39        1.37        0.08 o   0.9478E+02
 -12   4   4       -0.36        0.22        0.16 <   0.0000E+00
 -11   4   4        1.64        1.70        0.05 o   0.1053E+03
 -10   4   4        0.67        0.68        0.09 o   0.7077E+02
  -9   4   4        1.93        1.87        0.03 o   0.1085E+03
  -8   4   4        1.08        1.06        0.04 o   0.7394E+02
  -7   4   4        4.47        4.48        0.02 o   0.7759E+02
  -6   4   4        2.03        2.02        0.03 o   0.1153E+03
  -5   4   4        8.68        8.55        0.03 o   0.3398E+02
  -4   4   4        2.32        2.26        0.03 o   0.1150E+03
  -3   4   4        1.90        2.18        0.02 o   0.6633E+02
  -2   4   4        1.90        1.85        0.02 o   0.1117E+03
  -1   4   4        5.38        5.54        0.02 o   0.5453E+02
   0   4   4        7.79        7.40        0.03 o   0.3124E+02
   1   4   4        0.28        0.44        0.05 <   0.0000E+00
   2   4   4        4.46        4.34        0.02 o   0.7623E+02
   3   4   4        2.85        2.80        0.02 o   0.1087E+03
   4   4   4        3.68        3.69        0.03 o   0.9305E+02
   5   4   4        0.52        0.57        0.07 o   0.7068E+02
   6   4   4        2.37        2.39        0.03 o   0.1149E+03
   7   4   4        3.89        3.99        0.03 o   0.8454E+02
   8   4   4        1.22        1.28        0.06 o   0.8889E+02
   9   4   4        0.36        0.18        0.15 <   0.0000E+00
  10   4   4        2.28        2.28        0.06 o   0.1161E+03
  11   4   4        2.87        2.86        0.06 o   0.1094E+03
  12   4   4        2.87        2.84        0.07 o   0.1094E+03
  13   4   4        0.58        0.49        0.23 <   0.0000E+00
 -15   5   4       -0.16        0.03        0.26 <   0.0000E+00
 -14   5   4        2.01        1.92        0.07 o   0.1090E+03
 -13   5   4        0.80        0.43        0.19 <   0.0000E+00
 -12   5   4        2.00        1.85        0.07 o   0.9383E+02
 -11   5   4        0.58        0.49        0.14 <   0.0000E+00
 -10   5   4        2.71        2.70        0.03 o   0.1120E+03
  -9   5   4        1.67        1.76        0.03 o   0.1039E+03
  -8   5   4        0.13        0.07        0.07 <   0.0000E+00
  -7   5   4       -0.28        0.02        0.07 <   0.0000E+00
  -6   5   4        4.46        4.43        0.03 o   0.7776E+02
  -5   5   4        7.28        7.13        0.03 o   0.4230E+02
  -4   5   4        6.55        6.75        0.03 o   0.4321E+02
  -3   5   4        1.18        1.05        0.03 o   0.7052E+02
  -2   5   4        6.10        5.95        0.02 o   0.5233E+02
  -1   5   4        0.85        0.74        0.06 o   0.6814E+02
   0   5   4        7.75        8.02        0.03 o   0.3175E+02
   1   5   4        0.84        0.83        0.07 o   0.7077E+02
   2   5   4        4.74        4.83        0.03 o   0.6813E+02
   3   5   4        1.75        1.51        0.03 o   0.7281E+02
   4   5   4        5.77        5.92        0.03 o   0.5241E+02
   5   5   4        1.69        1.83        0.03 o   0.9685E+02
   6   5   4        3.00        3.12        0.03 o   0.9234E+02
   7   5   4        2.22        2.23        0.05 o   0.1153E+03
   8   5   4        1.52        1.55        0.06 o   0.1033E+03
   9   5   4        2.24        2.30        0.05 o   0.1085E+03
  10   5   4        2.13        2.16        0.07 o   0.1142E+03
  11   5   4        0.71        0.69        0.21 <   0.0000E+00
  12   5   4        1.54        1.35        0.09 o   0.7791E+02
 -14   6   4        0.47        0.39        0.20 <   0.0000E+00
 -13   6   4        0.98        1.00        0.21 <   0.0000E+00
 -12   6   4        2.54        2.38        0.07 o   0.9183E+02
 -11   6   4        0.46        0.24        0.15 <   0.0000E+00
 -10   6   4        0.52        0.60        0.11 <   0.0000E+00
  -9   6   4        0.58        0.59        0.10 <   0.0000E+00
  -8   6   4        0.31        0.17        0.09 <   0.0000E+00
  -7   6   4        2.37        2.44        0.03 o   0.1113E+03
  -6   6   4        0.21        0.25        0.07 <   0.0000E+00
  -5   6   4        2.50        2.44        0.03 o   0.1137E+03
  -4   6   4        2.61        2.39        0.03 o   0.8496E+02
  -3   6   4        0.96        0.72        0.07 o   0.5732E+02
  -2   6   4        3.94        3.78        0.02 o   0.7947E+02
  -1   6   4        1.10        1.25        0.03 o   0.7894E+02
   0   6   4       -0.33        0.10        0.07 <   0.0000E+00
   1   6   4        5.99        5.99        0.03 o   0.5513E+02
   2   6   4        4.56        4.54        0.03 o   0.7597E+02
   3   6   4        0.33        0.57        0.08 <   0.0000E+00
   4   6   4        1.84        1.89        0.03 o   0.1115E+03
   5   6   4        4.03        4.06        0.04 o   0.8420E+02
   6   6   4        0.25        0.14        0.11 <   0.0000E+00
   7   6   4        1.04        1.15        0.06 o   0.7755E+02
   8   6   4        0.69        0.81        0.14 <   0.0000E+00
   9   6   4        1.22        1.14        0.07 o   0.7890E+02
  10   6   4        0.50        0.22        0.17 <   0.0000E+00
  11   6   4        2.45        2.24        0.06 o   0.8632E+02
  12   6   4        0.73        0.13        0.29 <   0.0000E+00
 -13   7   4       -0.27        0.16        0.21 <   0.0000E+00
 -12   7   4        0.70        0.55        0.23 <   0.0000E+00
 -11   7   4        0.40        0.40        0.17 <   0.0000E+00
 -10   7   4        0.43        0.50        0.13 <   0.0000E+00
  -9   7   4       -0.26        0.16        0.11 <   0.0000E+00
  -8   7   4        3.17        3.16        0.04 o   0.1038E+03
  -7   7   4        8.04        8.05        0.04 o   0.3751E+02
  -6   7   4        2.14        2.13        0.04 o   0.1162E+03
  -5   7   4        3.19        3.18        0.03 o   0.1034E+03
  -4   7   4        1.80        1.97        0.04 o   0.9545E+02
  -3   7   4        2.60        2.59        0.03 o   0.1136E+03
  -2   7   4        1.04        1.12        0.04 o   0.7738E+02
  -1   7   4        5.46        5.42        0.03 o   0.6205E+02
   0   7   4        2.91        3.01        0.03 o   0.1007E+03
   1   7   4        0.19        0.33        0.10 <   0.0000E+00
   2   7   4       -0.29        0.10        0.12 <   0.0000E+00
   3   7   4        2.09        2.09        0.04 o   0.1159E+03
   4   7   4        5.76        5.75        0.04 o   0.5805E+02
   5   7   4        4.89        4.88        0.04 o   0.7019E+02
   6   7   4        1.04        1.07        0.07 o   0.7602E+02
   7   7   4        0.92        0.93        0.15 o   0.7077E+02
   8   7   4        1.92        1.91        0.06 o   0.1136E+03
   9   7   4        1.28        1.15        0.07 o   0.7266E+02
  10   7   4        0.49        0.16        0.18 <   0.0000E+00
  11   7   4        2.35        2.27        0.09 o   0.1137E+03
 -12   8   4        0.83        1.10        0.27 <   0.0000E+00
 -11   8   4       -0.24        0.02        0.20 <   0.0000E+00
 -10   8   4        1.50        1.49        0.07 o   0.1017E+03
  -9   8   4        0.64        0.60        0.14 <   0.0000E+00
  -8   8   4        1.48        1.50        0.06 o   0.1018E+03
  -7   8   4        2.14        2.02        0.05 o   0.1054E+03
  -6   8   4        3.16        3.16        0.04 o   0.1036E+03
  -5   8   4       -0.29        0.15        0.11 <   0.0000E+00
  -4   8   4        2.49        2.48        0.04 o   0.1146E+03
  -3   8   4        2.23        2.13        0.04 o   0.1096E+03
  -2   8   4        2.91        2.92        0.04 o   0.1082E+03
  -1   8   4        2.92        2.95        0.04 o   0.1067E+03
   0   8   4        3.07        3.06        0.05 o   0.1054E+03
   1   8   4        2.94        2.88        0.05 o   0.1070E+03
   2   8   4        2.63        2.72        0.05 o   0.1068E+03
   3   8   4        0.48        0.31        0.23 <   0.0000E+00
   4   8   4        0.94        0.84        0.20 <   0.0000E+00
   5   8   4        1.43        1.40        0.07 o   0.9705E+02
   6   8   4        2.89        2.85        0.05 o   0.1064E+03
   7   8   4        2.44        2.43        0.06 o   0.1153E+03
   8   8   4        2.00        1.94        0.06 o   0.1121E+03
   9   8   4        0.07        0.10        0.18 <   0.0000E+00
  10   8   4        0.77        0.69        0.34 <   0.0000E+00
 -11   9   4        2.05        1.84        0.09 o   0.8359E+02
 -10   9   4        1.93        1.96        0.08 o   0.1143E+03
  -9   9   4        1.45        1.50        0.07 o   0.1001E+03
  -8   9   4        2.12        2.26        0.05 o   0.9810E+02
  -7   9   4       -0.09        0.25        0.15 <   0.0000E+00
  -6   9   4        2.00        1.99        0.05 o   0.1152E+03
  -5   9   4        6.46        6.31        0.04 o   0.4872E+02
  -4   9   4        2.31        2.24        0.05 o   0.1128E+03
  -3   9   4        1.08        1.17        0.07 o   0.8009E+02
  -2   9   4        1.73        1.71        0.05 o   0.1093E+03
  -1   9   4        1.82        1.79        0.04 o   0.1095E+03
   0   9   4        0.60        0.66        0.15 <   0.0000E+00
   1   9   4        2.24        2.19        0.07 o   0.1132E+03
   2   9   4        0.40        0.53        0.18 <   0.0000E+00
   3   9   4        2.85        2.80        0.08 o   0.1094E+03
   4   9   4        1.13        1.10        0.12 o   0.7749E+02
   5   9   4        3.38        3.30        0.09 o   0.9501E+02
   6   9   4        0.19        0.13        0.25 <   0.0000E+00
   7   9   4        1.24        1.25        0.10 o   0.8939E+02
   8   9   4        1.44        1.43        0.09 o   0.9877E+02
  -9  10   4        2.94        2.93        0.08 o   0.1082E+03
  -8  10   4        3.02        3.23        0.06 o   0.7815E+02
  -7  10   4        0.96        1.30        0.19 <   0.0000E+00
  -6  10   4        0.70        0.74        0.18 <   0.0000E+00
  -5  10   4        0.14        0.19        0.14 <   0.0000E+00
  -4  10   4        2.41        2.52        0.05 o   0.1053E+03
  -3  10   4        3.50        3.50        0.05 o   0.9663E+02
  -2  10   4        2.76        2.62        0.05 o   0.9106E+02
  -1  10   4       -0.35        0.45        0.12 <   0.0000E+00
   0  10   4        1.29        1.38        0.09 o   0.9228E+02
   1  10   4       -0.30        0.64        0.20 <   0.0000E+00
   2  10   4        1.96        2.03        0.10 o   0.1129E+03
   3  10   4        0.57        0.62        0.28 <   0.0000E+00
   4  10   4        1.10        1.17        0.15 o   0.8134E+02
   5  10   4        1.94        2.00        0.11 o   0.1139E+03
   6  10   4        1.87        2.02        0.11 o   0.1004E+03
   7  10   4        1.43        1.65        0.13 o   0.7992E+02
  -7  11   4        1.44        1.64        0.14 o   0.8135E+02
  -6  11   4        0.93        0.99        0.26 <   0.0000E+00
  -5  11   4       -0.34        0.27        0.22 <   0.0000E+00
  -4  11   4        0.40        0.10        0.17 <   0.0000E+00
  -3  11   4        3.32        3.30        0.05 o   0.1006E+03
  -2  11   4        3.02        3.16        0.06 o   0.9057E+02
  -1  11   4        0.97        1.17        0.23 <   0.0000E+00
   0  11   4        2.26        2.30        0.07 o   0.1152E+03
   1  11   4       -0.48        0.24        0.25 <   0.0000E+00
   2  11   4       -0.28        0.28        0.30 <   0.0000E+00
   3  11   4        1.19        1.07        0.15 o   0.7018E+02
   4  11   4        1.07        1.14        0.16 o   0.7945E+02
   5  11   4        1.12        0.72        0.25 <   0.0000E+00
  -4  12   4       -0.61        0.16        0.43 <   0.0000E+00
  -3  12   4        1.69        1.58        0.13 o   0.9690E+02
  -2  12   4        2.03        2.08        0.15 o   0.1143E+03
  -1  12   4        2.84        3.12        0.10 o   0.6451E+02
   0  12   4       -0.66        0.74        0.37 <   0.0000E+00
   1  12   4        1.03        1.01        0.23 <   0.0000E+00
 -15   0   5        0.89        0.95        0.29 <   0.0000E+00
 -13   0   5       -0.58        0.26        0.22 <   0.0000E+00
 -11   0   5        6.29        6.28        0.04 o   0.5207E+02
  -9   0   5        3.62        3.78        0.03 o   0.8103E+02
  -7   0   5        3.11        2.70        0.03 o   0.2538E+02
  -5   0   5        5.17        4.92        0.03 o   0.5754E+02
  -3   0   5        5.41        5.99        0.03 o   0.1531E+02
  -1   0   5        6.84        6.51        0.05 o   0.4066E+02
   1   0   5        2.88        2.87        0.05 o   0.1092E+03
   3   0   5        5.15        4.82        0.05 o   0.4879E+02
   5   0   5       12.85       12.46        0.16 o   0.1858E+02
   7   0   5        8.37        8.38        0.08 o   0.3574E+02
   9   0   5        5.13        5.31        0.06 o   0.5643E+02
  11   0   5        2.70        2.67        0.09 o   0.1107E+03
  13   0   5        1.52        1.17        0.23 o   0.4353E+02
 -16   1   5        0.63        0.61        0.21 <   0.0000E+00
 -15   1   5        0.27        0.09        0.18 <   0.0000E+00
 -14   1   5        2.76        2.67        0.06 o   0.1052E+03
 -13   1   5       -0.34        0.02        0.17 <   0.0000E+00
 -12   1   5        0.77        0.81        0.10 o   0.7019E+02
 -11   1   5        0.35        0.29        0.07 <   0.0000E+00
 -10   1   5        1.79        1.77        0.03 o   0.1100E+03
  -9   1   5        3.99        3.97        0.02 o   0.8681E+02
  -8   1   5        0.99        0.85        0.07 o   0.6548E+02
  -7   1   5        6.57        6.51        0.02 o   0.4931E+02
  -6   1   5        1.94        2.08        0.02 o   0.9766E+02
  -5   1   5        1.79        1.71        0.02 o   0.1046E+03
  -4   1   5        0.48        0.24        0.03 o   0.5569E+02
  -3   1   5        3.56        3.69        0.01 o   0.8309E+02
  -2   1   5        7.50        7.64        0.03 o   0.3753E+02
  -1   1   5       11.99       11.68        0.05 o   0.2102E+02
   0   1   5        6.04        6.03        0.03 o   0.5441E+02
   1   1   5        0.41        0.52        0.08 <   0.0000E+00
   2   1   5        3.90        3.71        0.03 o   0.7607E+02
   3   1   5        1.84        1.60        0.04 o   0.6956E+02
   4   1   5        6.68        6.89        0.06 o   0.3918E+02
   5   1   5        5.57        5.55        0.04 o   0.6034E+02
   6   1   5        5.63        5.59        0.04 o   0.5962E+02
   7   1   5        1.81        1.83        0.04 o   0.1122E+03
   8   1   5        3.71        3.74        0.04 o   0.9126E+02
   9   1   5        0.54        0.39        0.14 <   0.0000E+00
  10   1   5        0.49        0.52        0.14 <   0.0000E+00
  11   1   5        1.10        1.11        0.10 o   0.7959E+02
  12   1   5        0.89        0.92        0.27 <   0.0000E+00
  13   1   5        0.68        0.06        0.41 <   0.0000E+00
 -16   2   5        2.47        2.49        0.07 o   0.1144E+03
 -15   2   5        2.60        2.59        0.06 o   0.1135E+03
 -14   2   5       -0.57        0.15        0.17 <   0.0000E+00
 -13   2   5        3.61        3.61        0.05 o   0.9459E+02
 -12   2   5        3.97        3.99        0.03 o   0.8539E+02
 -11   2   5        2.18        2.25        0.03 o   0.1104E+03
 -10   2   5        3.80        3.93        0.03 o   0.7997E+02
  -9   2   5        1.31        1.42        0.03 o   0.9149E+02
  -8   2   5        1.89        1.45        0.03 o   0.2135E+02
  -7   2   5        6.27        6.60        0.02 o   0.3535E+02
  -6   2   5        3.47        3.17        0.02 o   0.5871E+02
  -5   2   5        5.77        5.58        0.02 o   0.5382E+02
  -4   2   5        5.36        5.28        0.02 o   0.6328E+02
  -3   2   5        8.99        9.11        0.03 o   0.3082E+02
  -2   2   5        5.74        5.53        0.02 o   0.5364E+02
  -1   2   5        3.61        3.49        0.02 o   0.9072E+02
   0   2   5        2.29        2.29        0.03 o   0.1157E+03
   1   2   5        7.97        7.89        0.04 o   0.3831E+02
   2   2   5        4.40        4.39        0.03 o   0.7884E+02
   3   2   5        1.70        1.23        0.04 o   0.2735E+02
   4   2   5        2.00        1.80        0.04 o   0.8715E+02
   5   2   5        6.24        6.16        0.04 o   0.5252E+02
   6   2   5        8.36        8.35        0.05 o   0.3557E+02
   7   2   5        3.76        3.80        0.03 o   0.8804E+02
   8   2   5        2.24        2.27        0.04 o   0.1154E+03
   9   2   5        1.59        1.60        0.05 o   0.1064E+03
  10   2   5        5.26        5.47        0.05 o   0.5556E+02
  11   2   5        2.39        2.12        0.09 o   0.6032E+02
  12   2   5        2.75        2.72        0.09 o   0.1107E+03
  13   2   5       -0.25        0.45        0.41 <   0.0000E+00
 -16   3   5        1.95        1.84        0.11 o   0.1011E+03
 -15   3   5        1.69        1.65        0.08 o   0.1058E+03
 -14   3   5        0.99        0.97        0.22 <   0.0000E+00
 -13   3   5        1.00        1.00        0.08 o   0.7060E+02
 -12   3   5        0.99        1.12        0.11 o   0.7323E+02
 -11   3   5        5.36        5.49        0.03 o   0.5814E+02
 -10   3   5        0.34        0.31        0.07 <   0.0000E+00
  -9   3   5        0.13        0.39        0.07 <   0.0000E+00
  -8   3   5        0.38        0.18        0.06 o   0.6050E+02
  -7   3   5        2.79        2.92        0.03 o   0.9748E+02
  -6   3   5        1.32        1.03        0.03 o   0.5175E+02
  -5   3   5        4.62        4.78        0.02 o   0.6615E+02
  -4   3   5        2.34        2.17        0.02 o   0.9357E+02
  -3   3   5        1.39        1.37        0.02 o   0.9399E+02
  -2   3   5        6.06        5.87        0.02 o   0.5154E+02
  -1   3   5        0.26        0.44        0.06 <   0.0000E+00
   0   3   5       12.20       12.05        0.04 o   0.2158E+02
   1   3   5        3.89        3.73        0.03 o   0.8169E+02
   2   3   5        2.08        1.91        0.04 o   0.9091E+02
   3   3   5        3.89        3.90        0.03 o   0.8788E+02
   4   3   5        5.11        5.17        0.03 o   0.6452E+02
   5   3   5        2.04        2.08        0.03 o   0.1144E+03
   6   3   5        1.17        1.07        0.04 o   0.7388E+02
   7   3   5        0.30        0.02        0.08 <   0.0000E+00
   8   3   5        1.62        1.61        0.05 o   0.1072E+03
   9   3   5        2.10        1.97        0.05 o   0.1022E+03
  10   3   5        4.48        4.59        0.05 o   0.7037E+02
  11   3   5       -0.46        0.17        0.17 <   0.0000E+00
  12   3   5        1.07        1.09        0.14 o   0.7759E+02
  13   3   5        0.88        0.57        0.31 <   0.0000E+00
 -15   4   5        1.55        1.49        0.08 o   0.9865E+02
 -14   4   5        1.09        1.04        0.10 o   0.7514E+02
 -13   4   5        1.67        1.88        0.06 o   0.7763E+02
 -12   4   5        3.19        3.24        0.04 o   0.1017E+03
 -11   4   5       -0.31        0.08        0.10 <   0.0000E+00
 -10   4   5        0.80        0.70        0.09 o   0.6666E+02
  -9   4   5        4.76        4.93        0.03 o   0.6038E+02
  -8   4   5        4.12        4.15        0.03 o   0.8268E+02
  -7   4   5       -0.04        0.08        0.06 <   0.0000E+00
  -6   4   5       -0.12        0.01        0.06 <   0.0000E+00
  -5   4   5        2.91        2.76        0.03 o   0.9673E+02
  -4   4   5        3.25        3.08        0.02 o   0.9075E+02
  -3   4   5        4.25        4.09        0.02 o   0.7508E+02
  -2   4   5       11.74       11.64        0.03 o   0.2277E+02
  -1   4   5        2.55        2.43        0.02 o   0.1045E+03
   0   4   5        7.95        8.21        0.03 o   0.3124E+02
   1   4   5        2.35        2.41        0.02 o   0.1140E+03
   2   4   5        9.22        9.48        0.03 o   0.2671E+02
   3   4   5        2.46        2.32        0.03 o   0.1035E+03
   4   4   5        2.87        2.96        0.03 o   0.9999E+02
   5   4   5        0.50        0.38        0.07 o   0.6657E+02
   6   4   5        2.34        2.27        0.03 o   0.1109E+03
   7   4   5        0.58        0.73        0.11 <   0.0000E+00
   8   4   5        3.55        3.52        0.04 o   0.9529E+02
   9   4   5        1.87        2.07        0.06 o   0.8717E+02
  10   4   5        3.91        3.82        0.06 o   0.8160E+02
  11   4   5        2.11        2.02        0.07 o   0.1114E+03
  12   4   5        4.01        3.99        0.06 o   0.8643E+02
 -15   5   5        1.94        1.90        0.08 o   0.1090E+03
 -14   5   5       -0.42        0.36        0.19 <   0.0000E+00
 -13   5   5        0.78        1.13        0.17 <   0.0000E+00
 -12   5   5        1.64        1.78        0.06 o   0.9786E+02
 -11   5   5        0.78        0.89        0.12 o   0.6778E+02
 -10   5   5        2.73        2.79        0.04 o   0.1084E+03
  -9   5   5        3.07        3.17        0.03 o   0.9974E+02
  -8   5   5        1.30        1.34        0.04 o   0.9349E+02
  -7   5   5        2.70        2.74        0.03 o   0.1115E+03
  -6   5   5        1.57        1.40        0.04 o   0.8525E+02
  -5   5   5        1.44        1.78        0.03 o   0.5070E+02
  -4   5   5        1.06        0.97        0.04 o   0.6720E+02
  -3   5   5        0.39        0.31        0.06 o   0.6858E+02
  -2   5   5        1.08        0.87        0.03 o   0.6119E+02
  -1   5   5       10.62       10.72        0.04 o   0.2520E+02
   0   5   5        1.91        1.90        0.03 o   0.1143E+03
   1   5   5        0.49        0.56        0.07 o   0.6920E+02
   2   5   5        3.77        3.90        0.03 o   0.8105E+02
   3   5   5        3.45        3.60        0.03 o   0.8319E+02
   4   5   5        1.41        1.59        0.04 o   0.8933E+02
   5   5   5        0.85        0.83        0.08 o   0.7076E+02
   6   5   5        3.85        3.77        0.04 o   0.8919E+02
   7   5   5        0.75        0.67        0.13 <   0.0000E+00
   8   5   5        2.04        2.08        0.05 o   0.1127E+03
   9   5   5        1.57        1.46        0.06 o   0.9228E+02
  10   5   5        1.81        1.76        0.07 o   0.1091E+03
  11   5   5        2.47        2.42        0.07 o   0.1128E+03
  12   5   5        1.43        1.42        0.10 o   0.9914E+02
 -14   6   5        1.60        1.56        0.08 o   0.9845E+02
 -13   6   5        0.73        0.31        0.20 <   0.0000E+00
 -12   6   5        0.36        0.35        0.16 <   0.0000E+00
 -11   6   5        0.91        0.93        0.13 o   0.7065E+02
 -10   6   5        0.15        0.15        0.12 <   0.0000E+00
  -9   6   5        3.14        3.04        0.04 o   0.9801E+02
  -8   6   5        2.47        2.51        0.04 o   0.1130E+03
  -7   6   5        3.94        3.84        0.03 o   0.8571E+02
  -6   6   5        1.93        1.98        0.03 o   0.1141E+03
  -5   6   5        1.28        1.13        0.04 o   0.7348E+02
  -4   6   5        7.41        7.24        0.03 o   0.4129E+02
  -3   6   5        0.51        0.55        0.07 o   0.7029E+02
  -2   6   5        5.00        4.97        0.02 o   0.6871E+02
  -1   6   5        0.08        0.56        0.08 <   0.0000E+00
   0   6   5        0.53        0.86        0.09 o   0.4521E+02
   1   6   5        3.67        3.58        0.03 o   0.8930E+02
   2   6   5        6.15        6.25        0.03 o   0.5114E+02
   3   6   5        1.23        1.28        0.04 o   0.8889E+02
   4   6   5        2.71        2.75        0.04 o   0.1086E+03
   5   6   5        2.56        2.35        0.04 o   0.8419E+02
   6   6   5        4.43        4.39        0.04 o   0.7847E+02
   7   6   5        1.96        2.01        0.05 o   0.1139E+03
   8   6   5       -0.27        0.12        0.13 <   0.0000E+00
   9   6   5        0.70        0.50        0.15 <   0.0000E+00
  10   6   5        0.90        0.94        0.20 <   0.0000E+00
  11   6   5        1.78        1.79        0.08 o   0.1118E+03
 -13   7   5        0.63        0.67        0.28 <   0.0000E+00
 -12   7   5        1.48        1.54        0.07 o   0.1022E+03
 -11   7   5        1.38        1.36        0.06 o   0.9399E+02
 -10   7   5        0.86        0.90        0.14 o   0.7050E+02
  -9   7   5       -0.35        0.11        0.10 <   0.0000E+00
  -8   7   5        3.22        3.27        0.04 o   0.9920E+02
  -7   7   5        0.41        0.19        0.10 <   0.0000E+00
  -6   7   5        2.06        2.08        0.04 o   0.1158E+03
  -5   7   5        5.30        5.32        0.03 o   0.6362E+02
  -4   7   5       -0.17        0.09        0.08 <   0.0000E+00
  -3   7   5        4.49        4.42        0.03 o   0.7675E+02
  -2   7   5        3.69        3.69        0.03 o   0.9217E+02
  -1   7   5        1.66        1.87        0.04 o   0.8751E+02
   0   7   5        4.56        4.45        0.04 o   0.7425E+02
   1   7   5        1.45        1.39        0.06 o   0.9614E+02
   2   7   5        1.50        1.53        0.05 o   0.1028E+03
   3   7   5        2.35        2.45        0.05 o   0.1053E+03
   4   7   5        3.74        3.76        0.05 o   0.8891E+02
   5   7   5        1.79        1.97        0.06 o   0.9105E+02
   6   7   5        0.50        0.51        0.14 <   0.0000E+00
   7   7   5        0.75        0.80        0.15 <   0.0000E+00
   8   7   5        3.34        3.28        0.05 o   0.1001E+03
   9   7   5        1.04        1.08        0.09 o   0.7675E+02
  10   7   5        0.75        0.72        0.20 <   0.0000E+00
 -12   8   5        1.30        1.28        0.12 o   0.8909E+02
 -11   8   5        0.57        0.56        0.22 <   0.0000E+00
 -10   8   5       -0.16        0.42        0.13 <   0.0000E+00
  -9   8   5        3.68        3.74        0.04 o   0.8994E+02
  -8   8   5        1.34        1.31        0.06 o   0.9191E+02
  -7   8   5        3.43        3.22        0.04 o   0.7778E+02
  -6   8   5        0.58        0.74        0.12 <   0.0000E+00
  -5   8   5        0.21        0.33        0.11 <   0.0000E+00
  -4   8   5        1.31        1.47        0.05 o   0.8492E+02
  -3   8   5        4.86        4.72        0.04 o   0.6701E+02
  -2   8   5        2.75        2.59        0.04 o   0.9841E+02
  -1   8   5        0.06        0.17        0.12 <   0.0000E+00
   0   8   5       -0.18        0.23        0.14 <   0.0000E+00
   1   8   5        3.23        3.23        0.06 o   0.1025E+03
   2   8   5        0.74        0.78        0.25 <   0.0000E+00
   3   8   5        2.66        2.62        0.07 o   0.1119E+03
   4   8   5        0.75        0.73        0.20 <   0.0000E+00
   5   8   5        1.82        1.84        0.07 o   0.1127E+03
   6   8   5        1.03        0.77        0.09 o   0.5296E+02
   7   8   5        2.49        2.48        0.06 o   0.1144E+03
   8   8   5        2.00        1.66        0.07 o   0.4923E+02
   9   8   5        1.60        1.50        0.10 o   0.9599E+02
 -11   9   5        0.87        0.64        0.27 <   0.0000E+00
 -10   9   5        2.97        2.96        0.08 o   0.1077E+03
  -9   9   5        0.18        0.42        0.15 <   0.0000E+00
  -8   9   5        0.60        0.53        0.15 <   0.0000E+00
  -7   9   5        3.16        3.23        0.05 o   0.1009E+03
  -6   9   5        0.40        0.45        0.13 <   0.0000E+00
  -5   9   5        2.06        2.03        0.05 o   0.1151E+03
  -4   9   5        2.92        2.76        0.05 o   0.9205E+02
  -3   9   5       -0.40        0.22        0.11 <   0.0000E+00
  -2   9   5        3.76        3.74        0.04 o   0.9151E+02
  -1   9   5       -0.22        0.47        0.15 <   0.0000E+00
   0   9   5        2.15        2.16        0.06 o   0.1163E+03
   1   9   5       -0.42        0.01        0.26 <   0.0000E+00
   2   9   5        1.77        1.70        0.10 o   0.1080E+03
   3   9   5        0.98        1.04        0.27 <   0.0000E+00
   4   9   5        1.52        1.57        0.10 o   0.1037E+03
   5   9   5        2.20        2.18        0.10 o   0.1162E+03
   6   9   5        0.83        0.72        0.22 <   0.0000E+00
   7   9   5        1.04        0.99        0.12 o   0.7014E+02
   8   9   5        0.54        0.75        0.29 <   0.0000E+00
  -9  10   5        0.84        0.43        0.24 <   0.0000E+00
  -8  10   5       -0.39        0.11        0.17 <   0.0000E+00
  -7  10   5        2.48        2.44        0.06 o   0.1129E+03
  -6  10   5        0.79        0.89        0.17 <   0.0000E+00
  -5  10   5        0.90        0.83        0.17 <   0.0000E+00
  -4  10   5        3.31        3.26        0.05 o   0.1002E+03
  -3  10   5        3.11        3.13        0.05 o   0.1047E+03
  -2  10   5        2.51        2.35        0.06 o   0.9414E+02
  -1  10   5       -0.35        0.11        0.16 <   0.0000E+00
   0  10   5        1.30        1.27        0.10 o   0.8973E+02
   1  10   5        1.89        1.87        0.10 o   0.1121E+03
   2  10   5        1.40        1.42        0.12 o   0.9840E+02
   3  10   5        0.65        0.73        0.28 <   0.0000E+00
   4  10   5       -0.22        0.09        0.26 <   0.0000E+00
   5  10   5        1.27        1.31        0.14 o   0.9183E+02
   6  10   5        0.78        0.86        0.31 <   0.0000E+00
  -7  11   5        0.60        0.07        0.48 <   0.0000E+00
  -6  11   5        1.30        1.50        0.11 o   0.8356E+02
  -5  11   5        0.55        0.60        0.18 <   0.0000E+00
  -4  11   5        1.25        1.48        0.09 o   0.6708E+02
  -3  11   5        1.62        1.77        0.08 o   0.9314E+02
  -2  11   5        0.95        1.17        0.20 <   0.0000E+00
  -1  11   5       -0.70        0.37        0.19 <   0.0000E+00
   0  11   5        3.68        3.80        0.07 o   0.8434E+02
   1  11   5       -0.31        0.01        0.31 <   0.0000E+00
   2  11   5       -0.70        0.10        0.29 <   0.0000E+00
   3  11   5       -0.62        0.07        0.29 <   0.0000E+00
   4  11   5        1.21        1.53        0.23 <   0.0000E+00
  -3  12   5        1.85        1.88        0.15 o   0.1129E+03
  -2  12   5        1.70        1.66        0.13 o   0.1068E+03
  -1  12   5       -0.86        0.00        0.33 <   0.0000E+00
   0  12   5       -0.10        0.90        0.52 <   0.0000E+00
 -16   0   6       -0.40        0.29        0.29 <   0.0000E+00
 -14   0   6        5.72        5.52        0.09 o   0.5421E+02
 -12   0   6        3.27        3.20        0.05 o   0.1017E+03
 -10   0   6        3.34        3.48        0.04 o   0.8861E+02
  -8   0   6        8.45        8.49        0.04 o   0.3502E+02
  -6   0   6        7.38        6.94        0.04 o   0.2659E+02
  -4   0   6       12.86       12.96        0.05 o   0.1946E+02
  -2   0   6        7.37        7.30        0.04 o   0.4242E+02
   0   0   6        1.89        1.98        0.10 o   0.1045E+03
   2   0   6        0.62        0.81        0.15 <   0.0000E+00
   4   0   6        7.83        7.06        0.12 o   0.1096E+02
   6   0   6        4.85        4.86        0.12 o   0.7115E+02
   8   0   6        1.15        1.29        0.21 <   0.0000E+00
  10   0   6        3.24        3.08        0.16 o   0.8714E+02
  12   0   6       -0.61        0.36        0.48 <   0.0000E+00
 -16   1   6       -0.21        0.05        0.20 <   0.0000E+00
 -15   1   6        1.37        1.39        0.09 o   0.9694E+02
 -14   1   6        2.77        2.79        0.05 o   0.1094E+03
 -13   1   6        1.05        1.05        0.06 o   0.7434E+02
 -12   1   6        0.18        0.15        0.11 <   0.0000E+00
 -11   1   6        2.99        3.06        0.03 o   0.1027E+03
 -10   1   6        4.08        4.12        0.03 o   0.8242E+02
  -9   1   6        3.89        3.87        0.02 o   0.8880E+02
  -8   1   6        1.67        1.51        0.03 o   0.8928E+02
  -7   1   6        2.13        2.11        0.02 o   0.1162E+03
  -6   1   6        4.42        4.21        0.02 o   0.6721E+02
  -5   1   6        4.64        4.67        0.02 o   0.7298E+02
  -4   1   6        4.60        4.30        0.02 o   0.4883E+02
  -3   1   6        3.13        2.96        0.02 o   0.9370E+02
  -2   1   6        2.88        2.72        0.02 o   0.9065E+02
  -1   1   6        3.65        3.67        0.03 o   0.9099E+02
   0   1   6        6.45        6.37        0.04 o   0.5038E+02
   1   1   6        2.64        2.63        0.04 o   0.1125E+03
   2   1   6        1.75        1.88        0.04 o   0.9970E+02
   3   1   6        6.62        6.85        0.05 o   0.3776E+02
   4   1   6        2.46        2.71        0.08 o   0.7062E+02
   5   1   6        4.22        4.47        0.08 o   0.5773E+02
   6   1   6        1.32        1.38        0.08 o   0.9457E+02
   7   1   6        2.64        2.77        0.07 o   0.9791E+02
   8   1   6        5.52        5.69        0.07 o   0.5273E+02
   9   1   6        1.89        1.87        0.12 o   0.1139E+03
  10   1   6        1.91        1.76        0.13 o   0.9822E+02
  11   1   6        3.80        4.01        0.11 o   0.6960E+02
  12   1   6        0.65        0.41        0.39 <   0.0000E+00
  13   1   6        1.27        1.45        0.19 o   0.8712E+02
 -16   2   6        1.65        1.87        0.08 o   0.7438E+02
 -15   2   6       -0.48        0.39        0.20 <   0.0000E+00
 -14   2   6        0.49        0.56        0.14 <   0.0000E+00
 -13   2   6        3.47        3.37        0.04 o   0.9377E+02
 -12   2   6        2.98        3.03        0.04 o   0.1045E+03
 -11   2   6        2.74        2.69        0.03 o   0.1114E+03
 -10   2   6        7.71        7.68        0.03 o   0.4002E+02
  -9   2   6        7.25        7.40        0.03 o   0.3972E+02
  -8   2   6        2.26        2.49        0.03 o   0.7795E+02
  -7   2   6        1.73        1.96        0.02 o   0.8468E+02
  -6   2   6        0.38        0.31        0.05 o   0.6983E+02
  -5   2   6        5.69        5.56        0.02 o   0.5810E+02
  -4   2   6        9.95        9.97        0.03 o   0.2795E+02
  -3   2   6        3.16        3.18        0.02 o   0.1021E+03
  -2   2   6        7.04        6.82        0.03 o   0.4189E+02
  -1   2   6        6.17        5.91        0.04 o   0.4613E+02
   0   2   6        5.49        4.99        0.04 o   0.2740E+02
   1   2   6        7.83        7.64        0.04 o   0.3766E+02
   2   2   6        5.49        5.29        0.04 o   0.5884E+02
   3   2   6        6.33        6.16        0.05 o   0.5054E+02
   4   2   6        4.98        4.92        0.06 o   0.6902E+02
   5   2   6        1.11        1.29        0.08 o   0.8081E+02
   6   2   6        0.58        0.99        0.14 <   0.0000E+00
   7   2   6        3.19        3.25        0.05 o   0.9862E+02
   8   2   6        0.43        0.22        0.14 <   0.0000E+00
   9   2   6        2.55        2.56        0.06 o   0.1140E+03
  10   2   6        1.05        0.98        0.18 <   0.0000E+00
  11   2   6        0.54        0.49        0.37 <   0.0000E+00
  12   2   6        1.48        1.30        0.17 o   0.7691E+02
 -16   3   6       -0.26        0.36        0.22 <   0.0000E+00
 -15   3   6        0.79        0.95        0.21 <   0.0000E+00
 -14   3   6        1.85        1.82        0.05 o   0.1117E+03
 -13   3   6        1.86        1.98        0.04 o   0.1016E+03
 -12   3   6        2.70        2.81        0.04 o   0.9999E+02
 -11   3   6        4.82        4.75        0.03 o   0.7148E+02
 -10   3   6        3.27        3.22        0.03 o   0.1010E+03
  -9   3   6        4.61        4.63        0.03 o   0.7412E+02
  -8   3   6        4.95        5.05        0.02 o   0.6502E+02
  -7   3   6        1.04        1.01        0.03 o   0.7244E+02
  -6   3   6        0.74        0.45        0.06 o   0.4897E+02
  -5   3   6        3.73        3.79        0.02 o   0.8751E+02
  -4   3   6        1.02        0.87        0.02 o   0.6555E+02
  -3   3   6        2.59        2.73        0.02 o   0.9460E+02
  -2   3   6        0.81        0.91        0.06 o   0.6778E+02
  -1   3   6        7.54        7.71        0.03 o   0.3690E+02
   0   3   6        3.26        3.57        0.03 o   0.4906E+02
   1   3   6        5.04        4.94        0.04 o   0.6727E+02
   2   3   6        1.43        1.50        0.04 o   0.9834E+02
   3   3   6        2.82        2.94        0.04 o   0.9534E+02
   4   3   6        4.84        4.86        0.04 o   0.6966E+02
   5   3   6        0.34        0.08        0.09 <   0.0000E+00
   6   3   6        2.46        2.45        0.04 o   0.1151E+03
   7   3   6        1.09        1.07        0.06 o   0.7734E+02
   8   3   6        3.01        2.99        0.04 o   0.1070E+03
   9   3   6        3.63        3.78        0.05 o   0.7918E+02
  10   3   6        2.84        2.82        0.08 o   0.1100E+03
  11   3   6       -0.82        0.10        0.32 <   0.0000E+00
  12   3   6        3.37        3.37        0.12 o   0.9964E+02
 -15   4   6        2.26        2.25        0.07 o   0.1160E+03
 -14   4   6        2.20        2.20        0.06 o   0.1163E+03
 -13   4   6        2.35        2.38        0.04 o   0.1130E+03
 -12   4   6        1.53        1.50        0.05 o   0.1014E+03
 -11   4   6       -0.34        0.28        0.11 <   0.0000E+00
 -10   4   6        3.11        3.28        0.03 o   0.8123E+02
  -9   4   6        9.27        9.40        0.03 o   0.2963E+02
  -8   4   6        2.52        2.56        0.03 o   0.1122E+03
  -7   4   6        3.66        3.92        0.03 o   0.6720E+02
  -6   4   6        1.49        1.51        0.03 o   0.1026E+03
  -5   4   6        4.59        4.54        0.02 o   0.7555E+02
  -4   4   6        1.42        1.56        0.02 o   0.9246E+02
  -3   4   6        4.93        5.15        0.02 o   0.5330E+02
  -2   4   6        4.42        4.18        0.02 o   0.6723E+02
  -1   4   6        0.66        0.83        0.07 o   0.6238E+02
   0   4   6        3.23        3.12        0.02 o   0.9671E+02
   1   4   6       11.45       11.50        0.04 o   0.2326E+02
   2   4   6        7.29        6.96        0.03 o   0.3640E+02
   3   4   6        0.52        0.89        0.11 <   0.0000E+00
   4   4   6        0.63        0.72        0.10 o   0.6924E+02
   5   4   6        6.23        6.36        0.03 o   0.4871E+02
   6   4   6        0.57        0.46        0.11 <   0.0000E+00
   7   4   6        0.29        0.09        0.12 <   0.0000E+00
   8   4   6       -0.34        0.12        0.13 <   0.0000E+00
   9   4   6       -0.33        0.16        0.16 <   0.0000E+00
  10   4   6        0.48        0.70        0.24 <   0.0000E+00
  11   4   6        0.66        0.40        0.27 <   0.0000E+00
  12   4   6       -0.48        0.33        0.26 <   0.0000E+00
 -15   5   6        0.41        0.17        0.21 <   0.0000E+00
 -14   5   6       -0.40        0.17        0.19 <   0.0000E+00
 -13   5   6        0.63        0.90        0.15 <   0.0000E+00
 -12   5   6        1.32        1.39        0.06 o   0.9397E+02
 -11   5   6        1.55        1.62        0.05 o   0.1031E+03
 -10   5   6        1.18        1.04        0.05 o   0.6895E+02
  -9   5   6        0.44        0.49        0.10 <   0.0000E+00
  -8   5   6        1.88        1.90        0.03 o   0.1137E+03
  -7   5   6       -0.07        0.10        0.07 <   0.0000E+00
  -6   5   6        4.12        4.22        0.03 o   0.7940E+02
  -5   5   6        1.94        1.70        0.03 o   0.7267E+02
  -4   5   6        1.72        1.76        0.03 o   0.1075E+03
  -3   5   6        1.45        1.63        0.03 o   0.8744E+02
  -2   5   6        1.56        1.89        0.03 o   0.5060E+02
  -1   5   6        3.58        3.47        0.03 o   0.9296E+02
   0   5   6        6.23        6.27        0.03 o   0.5153E+02
   1   5   6        2.23        2.15        0.03 o   0.1138E+03
   2   5   6        2.48        2.75        0.03 o   0.6433E+02
   3   5   6        3.48        3.34        0.03 o   0.9129E+02
   4   5   6        0.82        0.75        0.08 o   0.6992E+02
   5   5   6        2.92        2.91        0.03 o   0.1083E+03
   6   5   6       -0.47        0.25        0.12 <   0.0000E+00
   7   5   6        2.42        2.53        0.05 o   0.1042E+03
   8   5   6        1.00        0.81        0.19 <   0.0000E+00
   9   5   6        0.38        0.38        0.18 <   0.0000E+00
  10   5   6       -0.17        0.16        0.24 <   0.0000E+00
  11   5   6        2.48        2.68        0.09 o   0.8047E+02
 -14   6   6        1.62        1.52        0.08 o   0.9420E+02
 -13   6   6        2.84        2.68        0.05 o   0.9633E+02
 -12   6   6        1.19        1.13        0.06 o   0.7931E+02
 -11   6   6        0.48        0.68        0.13 <   0.0000E+00
 -10   6   6        0.30        0.29        0.11 <   0.0000E+00
  -9   6   6        1.51        1.31        0.04 o   0.7400E+02
  -8   6   6        3.29        3.31        0.03 o   0.9966E+02
  -7   6   6        7.28        7.26        0.03 o   0.4315E+02
  -6   6   6        2.65        2.61        0.03 o   0.1128E+03
  -5   6   6        0.74        0.66        0.08 o   0.6925E+02
  -4   6   6        3.97        4.00        0.03 o   0.8633E+02
  -3   6   6        6.35        6.23        0.03 o   0.5053E+02
  -2   6   6        0.58        0.49        0.09 o   0.6960E+02
  -1   6   6        5.39        5.33        0.04 o   0.6305E+02
   0   6   6        3.09        3.16        0.03 o   0.1008E+03
   1   6   6        2.02        2.19        0.03 o   0.9098E+02
   2   6   6        1.07        0.93        0.04 o   0.6352E+02
   3   6   6        3.83        3.83        0.03 o   0.8940E+02
   4   6   6        2.49        2.51        0.05 o   0.1145E+03
   5   6   6        0.71        0.72        0.13 <   0.0000E+00
   6   6   6        2.45        2.33        0.05 o   0.1031E+03
   7   6   6        1.03        0.80        0.07 o   0.5693E+02
   8   6   6       -0.20        0.32        0.15 <   0.0000E+00
   9   6   6        2.30        2.11        0.06 o   0.8864E+02
  10   6   6        0.44        0.14        0.21 <   0.0000E+00
  11   6   6        1.34        1.37        0.12 o   0.9536E+02
 -13   7   6        0.54        0.31        0.24 <   0.0000E+00
 -12   7   6        1.83        1.71        0.06 o   0.1006E+03
 -11   7   6        1.27        1.16        0.06 o   0.7300E+02
 -10   7   6        0.28        0.37        0.12 <   0.0000E+00
  -9   7   6        1.49        1.39        0.05 o   0.9387E+02
  -8   7   6        1.06        1.19        0.05 o   0.7793E+02
  -7   7   6        1.61        1.57        0.04 o   0.1042E+03
  -6   7   6        2.10        2.07        0.04 o   0.1159E+03
  -5   7   6        1.83        1.77        0.04 o   0.1081E+03
  -4   7   6        4.25        4.21        0.03 o   0.8149E+02
  -3   7   6       -0.18        0.41        0.08 <   0.0000E+00
  -2   7   6        3.61        3.51        0.04 o   0.9127E+02
  -1   7   6        1.35        1.45        0.05 o   0.9417E+02
   0   7   6       -0.22        0.44        0.12 <   0.0000E+00
   1   7   6        1.21        1.23        0.08 o   0.8814E+02
   2   7   6        2.24        2.25        0.06 o   0.1154E+03
   3   7   6        4.08        4.02        0.05 o   0.8472E+02
   4   7   6        1.34        1.47        0.07 o   0.9223E+02
   5   7   6        0.81        0.80        0.15 <   0.0000E+00
   6   7   6        0.35        0.25        0.14 <   0.0000E+00
   7   7   6        0.80        1.05        0.17 <   0.0000E+00
   8   7   6        0.61        0.53        0.18 <   0.0000E+00
   9   7   6        1.24        1.24        0.09 o   0.8956E+02
  10   7   6        0.78        0.57        0.32 <   0.0000E+00
 -12   8   6        1.30        1.21        0.11 o   0.8081E+02
 -11   8   6        0.37        0.73        0.17 <   0.0000E+00
 -10   8   6        0.75        0.83        0.15 <   0.0000E+00
  -9   8   6        2.41        2.24        0.05 o   0.9149E+02
  -8   8   6        1.78        1.82        0.05 o   0.1115E+03
  -7   8   6        0.79        0.64        0.13 o   0.6489E+02
  -6   8   6        2.10        2.07        0.05 o   0.1160E+03
  -5   8   6        0.12        0.25        0.11 <   0.0000E+00
  -4   8   6        4.22        4.17        0.04 o   0.8236E+02
  -3   8   6        0.44        0.80        0.12 <   0.0000E+00
  -2   8   6       -0.19        0.22        0.12 <   0.0000E+00
  -1   8   6       -0.36        0.32        0.16 <   0.0000E+00
   0   8   6        3.36        3.42        0.06 o   0.9776E+02
   1   8   6        1.86        1.80        0.08 o   0.1102E+03
   2   8   6        1.16        1.24        0.12 o   0.8471E+02
   3   8   6        3.16        3.12        0.07 o   0.1039E+03
   4   8   6        1.62        1.54        0.08 o   0.9827E+02
   5   8   6        2.50        2.44        0.07 o   0.1121E+03
   6   8   6        1.07        1.07        0.09 o   0.7458E+02
   7   8   6        0.99        0.86        0.20 <   0.0000E+00
   8   8   6        0.68        0.48        0.20 <   0.0000E+00
   9   8   6        2.31        2.35        0.18 o   0.1145E+03
 -11   9   6        1.60        1.53        0.10 o   0.9876E+02
 -10   9   6        0.73        0.87        0.19 <   0.0000E+00
  -9   9   6        0.32        0.15        0.15 <   0.0000E+00
  -8   9   6        2.18        2.07        0.05 o   0.1042E+03
  -7   9   6        2.05        2.07        0.06 o   0.1157E+03
  -6   9   6        1.76        1.86        0.05 o   0.1059E+03
  -5   9   6        2.85        2.86        0.05 o   0.1098E+03
  -4   9   6        2.55        2.69        0.04 o   0.1001E+03
  -3   9   6       -0.39        0.22        0.15 <   0.0000E+00
  -2   9   6        1.76        1.79        0.06 o   0.1113E+03
  -1   9   6        2.08        1.96        0.06 o   0.9921E+02
   0   9   6        1.15        1.00        0.11 o   0.6440E+02
   1   9   6        2.49        2.56        0.09 o   0.1114E+03
   2   9   6       -0.38        0.36        0.26 <   0.0000E+00
   3   9   6        3.49        3.29        0.08 o   0.7764E+02
   4   9   6        0.63        0.02        0.25 <   0.0000E+00
   5   9   6        2.61        2.84        0.09 o   0.7288E+02
   6   9   6        1.24        1.34        0.10 o   0.8841E+02
   7   9   6        1.56        1.73        0.09 o   0.9061E+02
  -9  10   6        0.34        0.47        0.24 <   0.0000E+00
  -8  10   6        1.53        1.48        0.09 o   0.9696E+02
  -7  10   6        0.18        0.33        0.16 <   0.0000E+00
  -6  10   6        1.17        1.25        0.08 o   0.8597E+02
  -5  10   6        1.80        1.80        0.06 o   0.1123E+03
  -4  10   6        0.31        0.18        0.13 <   0.0000E+00
  -3  10   6        0.73        0.68        0.18 <   0.0000E+00
  -2  10   6        1.30        1.20        0.08 o   0.8075E+02
  -1  10   6        2.80        2.97        0.07 o   0.8956E+02
   0  10   6        1.80        1.72        0.11 o   0.1005E+03
   1  10   6       -0.59        0.18        0.29 <   0.0000E+00
   2  10   6        4.09        3.97        0.08 o   0.8173E+02
   3  10   6        0.89        0.84        0.29 <   0.0000E+00
   4  10   6        1.27        1.35        0.13 o   0.9203E+02
   5  10   6        0.62        0.29        0.29 <   0.0000E+00
  -7  11   6        2.53        2.70        0.11 o   0.9562E+02
  -6  11   6        1.41        1.50        0.14 o   0.9784E+02
  -5  11   6        1.37        1.35        0.11 o   0.9248E+02
  -4  11   6        0.26        0.46        0.25 <   0.0000E+00
  -3  11   6        2.27        2.23        0.08 o   0.1143E+03
  -2  11   6        0.20        0.26        0.25 <   0.0000E+00
  -1  11   6       -0.52        0.12        0.35 <   0.0000E+00
   0  11   6        0.91        0.85        0.36 <   0.0000E+00
   1  11   6        0.92        1.11        0.35 <   0.0000E+00
   2  11   6        2.25        2.30        0.10 o   0.1141E+03
   3  11   6        3.73        3.70        0.15 o   0.9164E+02
 -15   0   7       -0.29        0.15        0.31 <   0.0000E+00
 -13   0   7        6.04        5.99        0.07 o   0.5482E+02
 -11   0   7        2.48        2.53        0.05 o   0.1124E+03
  -9   0   7        2.08        2.32        0.04 o   0.7366E+02
  -7   0   7        7.88        7.70        0.04 o   0.3782E+02
  -5   0   7        2.33        2.03        0.03 o   0.6566E+02
  -3   0   7        5.37        4.99        0.03 o   0.4108E+02
  -1   0   7        2.81        2.18        0.05 o   0.1088E+01
   1   0   7        7.96        7.79        0.07 o   0.3764E+02
   3   0   7        5.43        5.05        0.11 o   0.4414E+02
   5   0   7        1.80        1.46        0.14 o   0.5795E+02
   7   0   7        1.67        1.72        0.18 o   0.1064E+03
   9   0   7        6.97        6.93        0.14 o   0.4569E+02
  11   0   7        0.17        1.02        0.54 <   0.0000E+00
 -16   1   7        2.94        2.87        0.07 o   0.1027E+03
 -15   1   7        1.35        1.38        0.08 o   0.9555E+02
 -14   1   7        0.63        0.66        0.15 <   0.0000E+00
 -13   1   7        0.40        0.25        0.14 <   0.0000E+00
 -12   1   7        3.21        3.30        0.04 o   0.9332E+02
 -11   1   7        4.24        4.11        0.03 o   0.7843E+02
 -10   1   7        2.06        2.06        0.03 o   0.1158E+03
  -9   1   7        3.82        3.64        0.03 o   0.7881E+02
  -8   1   7        4.31        4.25        0.02 o   0.8038E+02
  -7   1   7        1.95        1.75        0.02 o   0.8336E+02
  -6   1   7        7.15        7.15        0.02 o   0.4407E+02
  -5   1   7        5.30        4.98        0.02 o   0.4383E+02
  -4   1   7        5.76        5.59        0.02 o   0.5617E+02
  -3   1   7        2.83        2.41        0.02 o   0.2617E+02
  -2   1   7       10.35       10.13        0.04 o   0.2615E+02
  -1   1   7       11.06       10.81        0.06 o   0.2358E+02
   0   1   7        2.51        2.57        0.04 o   0.1128E+03
   1   1   7       -0.36        0.01        0.10 <   0.0000E+00
   2   1   7        3.89        4.08        0.04 o   0.7087E+02
   3   1   7        0.37        0.43        0.16 <   0.0000E+00
   4   1   7        2.40        2.58        0.09 o   0.9502E+02
   5   1   7        1.09        1.05        0.14 o   0.7439E+02
   6   1   7        3.72        3.64        0.09 o   0.9029E+02
   7   1   7        0.37        0.66        0.20 <   0.0000E+00
   8   1   7        3.36        3.29        0.10 o   0.9618E+02
   9   1   7        3.18        3.02        0.11 o   0.9223E+02
  10   1   7        0.86        0.88        0.38 <   0.0000E+00
  11   1   7        2.28        2.50        0.13 o   0.7815E+02
  12   1   7        0.90        0.43        0.43 <   0.0000E+00
 -16   2   7        0.78        0.64        0.24 <   0.0000E+00
 -15   2   7        3.01        2.89        0.06 o   0.9754E+02
 -14   2   7        2.03        2.02        0.06 o   0.1153E+03
 -13   2   7       -0.34        0.02        0.14 <   0.0000E+00
 -12   2   7        1.56        1.57        0.05 o   0.1050E+03
 -11   2   7        3.90        3.98        0.03 o   0.8017E+02
 -10   2   7        5.91        6.13        0.03 o   0.4720E+02
  -9   2   7        4.86        4.90        0.03 o   0.6891E+02
  -8   2   7        1.83        2.08        0.03 o   0.7514E+02
  -7   2   7        0.84        0.93        0.06 o   0.6765E+02
  -6   2   7        0.88        0.59        0.06 o   0.5410E+02
  -5   2   7        2.24        2.46        0.02 o   0.8434E+02
  -4   2   7        1.49        1.36        0.02 o   0.8897E+02
  -3   2   7        2.29        2.36        0.02 o   0.1071E+03
  -2   2   7       -0.25        0.06        0.07 <   0.0000E+00
  -1   2   7        7.62        7.20        0.05 o   0.2967E+02
   0   2   7        3.27        2.81        0.03 o   0.3022E+02
   1   2   7        2.83        2.58        0.04 o   0.8771E+02
   2   2   7        2.85        2.63        0.05 o   0.8496E+02
   3   2   7        2.89        2.63        0.06 o   0.8180E+02
   4   2   7        0.56        0.21        0.18 <   0.0000E+00
   5   2   7        7.61        7.62        0.06 o   0.3993E+02
   6   2   7        2.30        2.10        0.07 o   0.8631E+02
   7   2   7        3.29        3.31        0.07 o   0.1008E+03
   8   2   7        2.38        2.42        0.11 o   0.1137E+03
   9   2   7        2.90        2.81        0.08 o   0.1040E+03
  10   2   7        1.64        1.54        0.14 o   0.9930E+02
  11   2   7        2.58        2.67        0.13 o   0.1056E+03
  12   2   7        1.98        1.90        0.15 o   0.1113E+03
 -16   3   7        1.09        1.04        0.11 o   0.7171E+02
 -15   3   7        0.70        0.72        0.21 <   0.0000E+00
 -14   3   7        1.33        1.33        0.07 o   0.9210E+02
 -13   3   7        0.96        1.04        0.15 o   0.7241E+02
 -12   3   7        1.58        1.45        0.05 o   0.8941E+02
 -11   3   7        3.70        3.63        0.03 o   0.9178E+02
 -10   3   7        2.36        2.39        0.04 o   0.1139E+03
  -9   3   7        1.86        1.83        0.03 o   0.1115E+03
  -8   3   7        0.75        0.80        0.07 o   0.7007E+02
  -7   3   7        7.15        7.20        0.03 o   0.4328E+02
  -6   3   7        0.62        0.70        0.06 o   0.6850E+02
  -5   3   7        2.56        2.47        0.02 o   0.1072E+03
  -4   3   7        4.47        4.49        0.02 o   0.7714E+02
  -3   3   7        5.98        6.11        0.03 o   0.4732E+02
  -2   3   7        0.47        0.05        0.05 o   0.3411E+02
  -1   3   7       11.46       11.29        0.05 o   0.2311E+02
   0   3   7        5.55        5.41        0.03 o   0.5866E+02
   1   3   7        2.06        1.78        0.04 o   0.6138E+02
   2   3   7        6.29        6.30        0.04 o   0.5106E+02
   3   3   7        6.66        6.71        0.04 o   0.4737E+02
   4   3   7        1.65        1.71        0.05 o   0.1068E+03
   5   3   7        2.68        2.72        0.05 o   0.1095E+03
   6   3   7        3.14        3.25        0.06 o   0.9466E+02
   7   3   7        5.52        5.42        0.07 o   0.6001E+02
   8   3   7        2.48        2.61        0.08 o   0.1047E+03
   9   3   7        0.54        0.37        0.25 <   0.0000E+00
  10   3   7        1.67        1.56        0.15 o   0.1001E+03
  11   3   7        0.25        0.39        0.38 <   0.0000E+00
  12   3   7        1.12        0.99        0.22 <   0.0000E+00
 -15   4   7        1.38        1.42        0.09 o   0.9730E+02
 -14   4   7        2.22        2.11        0.05 o   0.1035E+03
 -13   4   7        1.93        1.94        0.05 o   0.1146E+03
 -12   4   7        0.76        0.67        0.13 <   0.0000E+00
 -11   4   7        1.44        1.48        0.04 o   0.1005E+03
 -10   4   7        1.48        1.32        0.04 o   0.7726E+02
  -9   4   7        3.23        3.38        0.03 o   0.8470E+02
  -8   4   7        4.89        4.97        0.03 o   0.6769E+02
  -7   4   7        2.22        2.15        0.03 o   0.1135E+03
  -6   4   7        5.66        5.70        0.02 o   0.5904E+02
  -5   4   7        0.38        0.15        0.05 o   0.5952E+02
  -4   4   7        3.36        3.75        0.02 o   0.3628E+02
  -3   4   7        1.02        1.02        0.04 o   0.7213E+02
  -2   4   7        0.35        0.40        0.07 <   0.0000E+00
  -1   4   7        1.48        1.48        0.04 o   0.1023E+03
   0   4   7        0.42        0.11        0.06 o   0.4889E+02
   1   4   7        6.61        6.22        0.04 o   0.3656E+02
   2   4   7        3.82        3.78        0.04 o   0.9025E+02
   3   4   7        5.60        5.55        0.04 o   0.6016E+02
   4   4   7        5.59        5.68        0.04 o   0.5748E+02
   5   4   7        0.34        0.10        0.12 <   0.0000E+00
   6   4   7        0.74        0.58        0.12 o   0.6357E+02
   7   4   7        1.12        0.99        0.07 o   0.6730E+02
   8   4   7        1.11        1.22        0.08 o   0.8212E+02
   9   4   7        1.68        1.70        0.08 o   0.1093E+03
  10   4   7        2.21        2.03        0.13 o   0.9358E+02
  11   4   7        2.08        1.85        0.14 o   0.7956E+02
 -15   5   7        1.65        1.52        0.08 o   0.9379E+02
 -14   5   7        0.89        1.00        0.20 <   0.0000E+00
 -13   5   7        0.47        0.42        0.13 <   0.0000E+00
 -12   5   7        0.40        0.45        0.12 <   0.0000E+00
 -11   5   7        2.22        2.32        0.04 o   0.1039E+03
 -10   5   7        0.24        0.13        0.10 <   0.0000E+00
  -9   5   7        2.91        2.90        0.04 o   0.1087E+03
  -8   5   7        3.54        3.55        0.03 o   0.9402E+02
  -7   5   7        0.64        0.54        0.08 o   0.6826E+02
  -6   5   7        4.72        4.64        0.03 o   0.7244E+02
  -5   5   7        1.47        1.48        0.03 o   0.1007E+03
  -4   5   7        0.58        0.56        0.06 o   0.7063E+02
  -3   5   7        6.01        6.03        0.03 o   0.5475E+02
  -2   5   7        2.37        2.31        0.03 o   0.1145E+03
  -1   5   7        3.96        4.14        0.03 o   0.7026E+02
   0   5   7        4.15        3.99        0.03 o   0.7766E+02
   1   5   7        4.05        4.20        0.03 o   0.7292E+02
   2   5   7        0.43        0.42        0.07 o   0.7070E+02
   3   5   7        7.34        7.53        0.03 o   0.3691E+02
   4   5   7        4.07        4.05        0.04 o   0.8529E+02
   5   5   7        1.94        2.02        0.05 o   0.1099E+03
   6   5   7       -0.14        0.27        0.13 <   0.0000E+00
   7   5   7        2.52        2.57        0.05 o   0.1139E+03
   8   5   7        1.74        1.69        0.07 o   0.1073E+03
   9   5   7        3.27        3.14        0.06 o   0.9159E+02
  10   5   7        1.03        1.06        0.11 o   0.7548E+02
  11   5   7        3.66        3.43        0.09 o   0.6607E+02
 -14   6   7        3.35        3.10        0.06 o   0.6957E+02
 -13   6   7        2.13        2.24        0.05 o   0.1080E+03
 -12   6   7        0.19        0.07        0.13 <   0.0000E+00
 -11   6   7        0.45        0.47        0.13 <   0.0000E+00
 -10   6   7        2.31        2.29        0.04 o   0.1155E+03
  -9   6   7        1.97        2.07        0.04 o   0.1062E+03
  -8   6   7        1.14        1.32        0.05 o   0.7449E+02
  -7   6   7        0.58        0.41        0.09 o   0.6529E+02
  -6   6   7        1.48        1.42        0.04 o   0.9566E+02
  -5   6   7        5.52        5.55        0.03 o   0.6058E+02
  -4   6   7        4.38        4.39        0.03 o   0.7882E+02
  -3   6   7       -0.32        0.12        0.08 <   0.0000E+00
  -2   6   7        0.75        0.68        0.12 o   0.6982E+02
  -1   6   7        1.25        1.23        0.05 o   0.8893E+02
   0   6   7        4.33        4.41        0.03 o   0.7692E+02
   1   6   7        1.21        1.26        0.05 o   0.8858E+02
   2   6   7        2.81        2.90        0.03 o   0.1017E+03
   3   6   7        1.55        1.51        0.06 o   0.1024E+03
   4   6   7        4.64        4.62        0.05 o   0.7383E+02
   5   6   7        0.63        0.72        0.13 <   0.0000E+00
   6   6   7        0.66        0.39        0.14 <   0.0000E+00
   7   6   7        0.42        0.67        0.14 <   0.0000E+00
   8   6   7        0.82        0.79        0.17 <   0.0000E+00
   9   6   7        0.47        0.16        0.18 <   0.0000E+00
  10   6   7        0.48        0.31        0.21 <   0.0000E+00
 -13   7   7        1.16        1.04        0.11 o   0.6975E+02
 -12   7   7        0.41        0.55        0.15 <   0.0000E+00
 -11   7   7        1.40        1.37        0.07 o   0.9661E+02
 -10   7   7        0.22        0.39        0.12 <   0.0000E+00
  -9   7   7        0.93        1.11        0.11 o   0.6714E+02
  -8   7   7        1.13        1.19        0.05 o   0.8313E+02
  -7   7   7        1.83        1.81        0.04 o   0.1127E+03
  -6   7   7        3.52        3.51        0.03 o   0.9633E+02
  -5   7   7        1.32        1.35        0.05 o   0.9432E+02
  -4   7   7        0.98        1.00        0.12 o   0.7167E+02
  -3   7   7        2.20        2.17        0.04 o   0.1161E+03
  -2   7   7        2.77        2.81        0.05 o   0.1092E+03
  -1   7   7        3.40        3.34        0.05 o   0.9846E+02
   0   7   7        0.78        0.89        0.17 <   0.0000E+00
   1   7   7        3.73        3.67        0.06 o   0.9150E+02
   2   7   7        3.72        3.67        0.05 o   0.9232E+02
   3   7   7        0.18        0.75        0.16 <   0.0000E+00
   4   7   7        1.72        1.79        0.06 o   0.1093E+03
   5   7   7       -0.47        0.09        0.13 <   0.0000E+00
   6   7   7        2.63        2.63        0.05 o   0.1131E+03
   7   7   7        4.23        4.14        0.05 o   0.8068E+02
   8   7   7        1.94        1.87        0.07 o   0.1063E+03
   9   7   7        1.26        1.29        0.11 o   0.9099E+02
 -12   8   7        1.19        1.10        0.10 o   0.7217E+02
 -11   8   7        0.53        0.56        0.17 <   0.0000E+00
 -10   8   7        2.05        2.04        0.06 o   0.1156E+03
  -9   8   7        0.60        0.48        0.13 <   0.0000E+00
  -8   8   7        2.73        2.71        0.04 o   0.1117E+03
  -7   8   7        2.39        2.51        0.05 o   0.9942E+02
  -6   8   7        1.61        1.77        0.05 o   0.9103E+02
  -5   8   7       -0.31        0.18        0.10 <   0.0000E+00
  -4   8   7        1.03        1.16        0.07 o   0.7570E+02
  -3   8   7        4.26        4.12        0.05 o   0.7675E+02
  -2   8   7        2.31        2.34        0.06 o   0.1152E+03
  -1   8   7        1.91        2.05        0.08 o   0.1012E+03
   0   8   7        1.28        1.34        0.10 o   0.9235E+02
   1   8   7        2.96        2.83        0.08 o   0.9887E+02
   2   8   7        0.74        0.70        0.25 <   0.0000E+00
   3   8   7        1.34        1.34        0.10 o   0.9486E+02
   4   8   7       -0.52        0.24        0.18 <   0.0000E+00
   5   8   7        1.26        1.25        0.08 o   0.8911E+02
   6   8   7        2.34        2.37        0.06 o   0.1143E+03
   7   8   7        0.45        0.57        0.19 <   0.0000E+00
   8   8   7        1.46        1.35        0.10 o   0.8790E+02
 -11   9   7       -0.06        0.29        0.23 <   0.0000E+00
 -10   9   7        0.14        0.28        0.19 <   0.0000E+00
  -9   9   7        0.99        1.11        0.17 <   0.0000E+00
  -8   9   7        2.60        2.49        0.05 o   0.1043E+03
  -7   9   7        1.70        1.51        0.06 o   0.7931E+02
  -6   9   7        1.43        1.38        0.06 o   0.9228E+02
  -5   9   7       -0.30        0.06        0.12 <   0.0000E+00
  -4   9   7        0.80        0.80        0.17 <   0.0000E+00
  -3   9   7        1.14        1.27        0.08 o   0.8130E+02
  -2   9   7        4.17        4.09        0.07 o   0.8189E+02
  -1   9   7        0.72        1.08        0.32 <   0.0000E+00
   0   9   7        0.75        0.79        0.30 <   0.0000E+00
   1   9   7        4.80        4.81        0.08 o   0.7126E+02
   2   9   7        2.81        2.89        0.08 o   0.1077E+03
   3   9   7        2.07        2.05        0.09 o   0.1148E+03
   4   9   7       -0.45        0.49        0.23 <   0.0000E+00
   5   9   7        1.09        1.07        0.14 o   0.7646E+02
   6   9   7        2.45        2.29        0.07 o   0.9777E+02
  -9  10   7        2.27        2.21        0.12 o   0.1121E+03
  -8  10   7        1.17        1.28        0.10 o   0.8428E+02
  -7  10   7        1.16        1.15        0.09 o   0.8029E+02
  -6  10   7       -0.56        0.13        0.15 <   0.0000E+00
  -5  10   7        4.00        3.94        0.06 o   0.8604E+02
  -4  10   7        0.75        0.57        0.18 <   0.0000E+00
  -3  10   7       -0.24        0.15        0.18 <   0.0000E+00
  -2  10   7        2.19        2.30        0.10 o   0.1077E+03
  -1  10   7        1.14        1.22        0.15 o   0.8434E+02
   0  10   7        1.02        1.19        0.16 o   0.7329E+02
   1  10   7        1.60        1.53        0.11 o   0.9579E+02
   2  10   7        1.85        1.78        0.10 o   0.1058E+03
   3  10   7        1.12        1.23        0.14 o   0.8049E+02
  -7  11   7        1.05        0.95        0.18 o   0.6781E+02
  -6  11   7        1.90        1.84        0.12 o   0.1081E+03
  -5  11   7        1.28        1.19        0.14 o   0.8114E+02
  -4  11   7        0.86        0.73        0.27 <   0.0000E+00
  -3  11   7        2.54        2.76        0.10 o   0.7892E+02
  -2  11   7        1.72        1.74        0.13 o   0.1097E+03
  -1  11   7        1.61        1.63        0.13 o   0.1070E+03
   0  11   7        1.79        1.84        0.12 o   0.1107E+03
   1  11   7       -0.23        0.32        0.32 <   0.0000E+00
   2  11   7       -0.34        0.10        0.44 <   0.0000E+00
 -16   0   8        0.79        0.45        0.36 <   0.0000E+00
 -14   0   8        2.07        1.91        0.08 o   0.1019E+03
 -12   0   8        0.95        0.88        0.17 <   0.0000E+00
 -10   0   8        5.66        5.79        0.04 o   0.5393E+02
  -8   0   8        4.37        4.57        0.03 o   0.6612E+02
  -6   0   8        1.13        1.16        0.03 o   0.8307E+02
  -4   0   8        7.52        7.59        0.04 o   0.3961E+02
  -2   0   8        8.82        8.25        0.07 o   0.2233E+02
   0   0   8        3.32        2.93        0.06 o   0.3874E+02
   2   0   8        2.71        2.44        0.08 o   0.7347E+02
   4   0   8       12.41       12.26        0.16 o   0.2110E+02
   6   0   8        0.71        0.18        0.44 <   0.0000E+00
   8   0   8        2.73        2.76        0.16 o   0.1114E+03
  10   0   8        2.18        2.03        0.18 o   0.1040E+03
  12   0   8        1.77        1.77        0.23 o   0.1114E+03
 -16   1   8       -0.52        0.20        0.24 <   0.0000E+00
 -15   1   8        2.20        2.25        0.06 o   0.1140E+03
 -14   1   8        2.24        2.22        0.05 o   0.1161E+03
 -13   1   8        1.23        1.23        0.07 o   0.8534E+02
 -12   1   8        4.35        4.52        0.04 o   0.6530E+02
 -11   1   8        2.66        2.69        0.04 o   0.1112E+03
 -10   1   8        2.09        2.16        0.03 o   0.1127E+03
  -9   1   8        1.51        1.56        0.03 o   0.1030E+03
  -8   1   8        2.72        2.80        0.02 o   0.1079E+03
  -7   1   8        2.54        2.88        0.02 o   0.4747E+02
  -6   1   8        4.59        4.35        0.02 o   0.5876E+02
  -5   1   8        3.48        3.28        0.02 o   0.8141E+02
  -4   1   8        3.20        2.97        0.02 o   0.6989E+02
  -3   1   8        5.20        5.59        0.02 o   0.3586E+02
  -2   1   8        0.92        0.28        0.09 o   0.6779E+01
  -1   1   8        3.05        3.08        0.04 o   0.1049E+03
   0   1   8        3.20        2.94        0.04 o   0.6803E+02
   1   1   8        2.18        2.45        0.05 o   0.6553E+02
   2   1   8        3.04        3.05        0.05 o   0.1062E+03
   3   1   8        4.35        4.65        0.06 o   0.5328E+02
   4   1   8        0.42        0.38        0.24 <   0.0000E+00
   5   1   8       -0.34        0.34        0.26 <   0.0000E+00
   6   1   8        3.83        3.84        0.09 o   0.8907E+02
   7   1   8        1.88        1.59        0.12 o   0.5506E+02
   8   1   8        1.68        1.49        0.13 o   0.8439E+02
   9   1   8        2.74        2.59        0.12 o   0.9305E+02
  10   1   8        1.27        1.26        0.17 o   0.8866E+02
  11   1   8        3.61        3.50        0.12 o   0.8477E+02
  12   1   8        1.51        1.39        0.18 o   0.8876E+02
 -16   2   8        0.36        0.74        0.21 <   0.0000E+00
 -15   2   8        1.50        1.54        0.06 o   0.1012E+03
 -14   2   8        1.47        1.48        0.06 o   0.1007E+03
 -13   2   8        1.22        1.20        0.07 o   0.8430E+02
 -12   2   8        2.74        2.85        0.04 o   0.9996E+02
 -11   2   8        0.66        0.57        0.10 o   0.6800E+02
 -10   2   8        1.07        1.27        0.04 o   0.7282E+02
  -9   2   8        2.60        2.84        0.03 o   0.7963E+02
  -8   2   8        3.31        3.29        0.02 o   0.1010E+03
  -7   2   8        2.60        2.34        0.02 o   0.7217E+02
  -6   2   8        5.47        5.35        0.02 o   0.6074E+02
  -5   2   8        1.99        1.85        0.02 o   0.9527E+02
  -4   2   8        1.19        1.36        0.03 o   0.8483E+02
  -3   2   8        3.62        3.52        0.02 o   0.9127E+02
  -2   2   8        1.56        1.70        0.04 o   0.9693E+02
  -1   2   8        2.55        2.55        0.04 o   0.1132E+03
   0   2   8       10.80       10.25        0.06 o   0.1976E+02
   1   2   8        0.92        1.00        0.15 o   0.6924E+02
   2   2   8        6.28        6.08        0.05 o   0.5004E+02
   3   2   8        1.05        1.14        0.10 o   0.7809E+02
   4   2   8        2.36        2.50        0.08 o   0.9931E+02
   5   2   8        0.47        0.12        0.28 <   0.0000E+00
   6   2   8        6.47        6.59        0.07 o   0.4646E+02
   7   2   8        1.66        1.78        0.13 o   0.1006E+03
   8   2   8        4.38        4.35        0.10 o   0.7924E+02
   9   2   8        3.01        2.96        0.08 o   0.1064E+03
  10   2   8        0.67        0.40        0.39 <   0.0000E+00
  11   2   8       -0.21        0.14        0.39 <   0.0000E+00
 -16   3   8        2.59        2.81        0.08 o   0.7963E+02
 -15   3   8        0.74        0.77        0.22 <   0.0000E+00
 -14   3   8        0.65        0.71        0.16 <   0.0000E+00
 -13   3   8        0.43        0.11        0.14 <   0.0000E+00
 -12   3   8        3.69        3.75        0.04 o   0.8916E+02
 -11   3   8        2.85        2.98        0.03 o   0.9147E+02
 -10   3   8        1.90        2.07        0.04 o   0.9644E+02
  -9   3   8        3.09        3.05        0.03 o   0.1045E+03
  -8   3   8        5.04        5.22        0.03 o   0.5687E+02
  -7   3   8        5.32        5.30        0.02 o   0.6371E+02
  -6   3   8        4.47        4.75        0.02 o   0.5296E+02
  -5   3   8        0.87        1.00        0.07 o   0.6646E+02
  -4   3   8        4.22        4.39        0.02 o   0.7023E+02
  -3   3   8        6.62        6.29        0.03 o   0.3903E+02
  -2   3   8        2.95        3.37        0.03 o   0.3151E+02
  -1   3   8        0.23        0.36        0.08 <   0.0000E+00
   0   3   8        6.57        6.62        0.05 o   0.4715E+02
   1   3   8        3.19        3.29        0.04 o   0.9875E+02
   2   3   8        4.56        4.81        0.04 o   0.5766E+02
   3   3   8        4.45        4.62        0.05 o   0.6446E+02
   4   3   8        0.14        0.05        0.16 <   0.0000E+00
   5   3   8        3.02        3.14        0.06 o   0.9475E+02
   6   3   8        1.88        1.75        0.09 o   0.9877E+02
   7   3   8        0.99        1.07        0.36 <   0.0000E+00
   8   3   8        2.90        2.48        0.11 o   0.3520E+02
   9   3   8        0.95        0.86        0.27 <   0.0000E+00
  10   3   8        5.07        5.21        0.11 o   0.6263E+02
  11   3   8       -0.43        0.25        0.39 <   0.0000E+00
 -15   4   8        2.53        2.44        0.07 o   0.1054E+03
 -14   4   8        0.57        0.52        0.14 <   0.0000E+00
 -13   4   8        1.19        1.29        0.06 o   0.8565E+02
 -12   4   8        1.13        1.17        0.06 o   0.8236E+02
 -11   4   8        0.92        1.12        0.11 o   0.6748E+02
 -10   4   8        3.43        3.40        0.03 o   0.9845E+02
  -9   4   8        0.81        0.78        0.09 o   0.7077E+02
  -8   4   8        2.83        2.90        0.03 o   0.1065E+03
  -7   4   8        0.51        0.36        0.07 o   0.6462E+02
  -6   4   8        0.89        0.81        0.06 o   0.6852E+02
  -5   4   8        4.62        4.73        0.03 o   0.6927E+02
  -4   4   8        2.14        2.06        0.03 o   0.1123E+03
  -3   4   8        3.48        3.53        0.03 o   0.9444E+02
  -2   4   8        2.96        2.78        0.03 o   0.9640E+02
  -1   4   8        3.98        4.19        0.03 o   0.6282E+02
   0   4   8        0.66        0.74        0.10 o   0.6965E+02
   1   4   8        4.59        4.51        0.04 o   0.7553E+02
   2   4   8        4.22        4.00        0.04 o   0.7523E+02
   3   4   8       -0.14        0.12        0.12 <   0.0000E+00
   4   4   8        5.70        5.75        0.04 o   0.5658E+02
   5   4   8        3.68        3.86        0.04 o   0.7782E+02
   6   4   8        1.32        1.46        0.09 o   0.8848E+02
   7   4   8        2.61        2.63        0.08 o   0.1128E+03
   8   4   8        1.24        1.11        0.11 o   0.7536E+02
   9   4   8        2.94        2.81        0.08 o   0.9634E+02
  10   4   8        0.85        0.80        0.29 <   0.0000E+00
  11   4   8        2.96        2.78        0.13 o   0.8889E+02
 -15   5   8       -0.12        0.71        0.22 <   0.0000E+00
 -14   5   8        0.57        0.73        0.19 <   0.0000E+00
 -13   5   8       -0.15        0.39        0.13 <   0.0000E+00
 -12   5   8        2.53        2.53        0.04 o   0.1143E+03
 -11   5   8        1.67        1.78        0.04 o   0.9963E+02
 -10   5   8        1.59        1.62        0.04 o   0.1053E+03
  -9   5   8        2.84        2.89        0.04 o   0.1059E+03
  -8   5   8        6.29        6.19        0.03 o   0.5145E+02
  -7   5   8        2.99        3.19        0.03 o   0.7666E+02
  -6   5   8        8.23        8.39        0.03 o   0.3363E+02
  -5   5   8        0.32        0.40        0.06 <   0.0000E+00
  -4   5   8        3.47        3.42        0.03 o   0.9749E+02
  -3   5   8        3.13        3.19        0.03 o   0.1011E+03
  -2   5   8        6.05        6.20        0.03 o   0.5009E+02
  -1   5   8        4.40        4.34        0.03 o   0.7899E+02
   0   5   8        4.45        4.56        0.03 o   0.7120E+02
   1   5   8        0.84        0.86        0.08 o   0.7047E+02
   2   5   8        7.67        7.73        0.04 o   0.3925E+02
   3   5   8        2.59        2.67        0.04 o   0.1052E+03
   4   5   8        2.57        2.65        0.04 o   0.1077E+03
   5   5   8        2.49        2.59        0.04 o   0.1090E+03
   6   5   8        1.42        1.33        0.06 o   0.8845E+02
   7   5   8        1.87        1.77        0.06 o   0.1048E+03
   8   5   8        1.97        1.92        0.07 o   0.1130E+03
   9   5   8        0.77        0.59        0.28 <   0.0000E+00
  10   5   8        0.97        1.16        0.31 <   0.0000E+00
 -14   6   8        0.25        0.32        0.19 <   0.0000E+00
 -13   6   8        1.60        1.59        0.06 o   0.1061E+03
 -12   6   8        0.41        0.36        0.14 <   0.0000E+00
 -11   6   8        1.82        1.71        0.05 o   0.1003E+03
 -10   6   8        1.73        1.90        0.04 o   0.9606E+02
  -9   6   8        1.47        1.57        0.05 o   0.9970E+02
  -8   6   8        0.12        0.39        0.09 <   0.0000E+00
  -7   6   8        2.80        2.80        0.03 o   0.1100E+03
  -6   6   8        1.97        1.91        0.03 o   0.1123E+03
  -5   6   8        0.33        0.22        0.07 <   0.0000E+00
  -4   6   8        1.34        1.25        0.05 o   0.8514E+02
  -3   6   8        1.36        1.40        0.06 o   0.9637E+02
  -2   6   8        4.32        4.31        0.03 o   0.8026E+02
  -1   6   8        4.89        5.00        0.03 o   0.6575E+02
   0   6   8        0.93        0.96        0.12 o   0.7048E+02
   1   6   8        3.50        3.53        0.03 o   0.9426E+02
   2   6   8        3.80        3.75        0.04 o   0.9066E+02
   3   6   8        0.88        1.04        0.16 <   0.0000E+00
   4   6   8        3.24        3.26        0.05 o   0.1009E+03
   5   6   8        0.95        0.91        0.15 o   0.7035E+02
   6   6   8        0.92        0.91        0.15 o   0.7065E+02
   7   6   8        0.86        0.83        0.15 <   0.0000E+00
   8   6   8        1.55        1.63        0.07 o   0.1031E+03
   9   6   8        2.65        2.64        0.06 o   0.1127E+03
  10   6   8        1.71        1.77        0.11 o   0.1094E+03
 -13   7   8        2.74        2.80        0.06 o   0.1099E+03
 -12   7   8        1.76        1.65        0.06 o   0.9862E+02
 -11   7   8        1.69        1.70        0.06 o   0.1092E+03
 -10   7   8       -0.36        0.22        0.12 <   0.0000E+00
  -9   7   8        2.87        2.88        0.04 o   0.1087E+03
  -8   7   8        4.46        4.43        0.04 o   0.7791E+02
  -7   7   8        3.31        3.31        0.04 o   0.1006E+03
  -6   7   8       -0.09        0.08        0.09 <   0.0000E+00
  -5   7   8        1.01        0.96        0.06 o   0.7001E+02
  -4   7   8        0.22        0.17        0.12 <   0.0000E+00
  -3   7   8        2.89        2.91        0.06 o   0.1087E+03
  -2   7   8        4.99        5.12        0.05 o   0.6270E+02
  -1   7   8        4.48        4.43        0.06 o   0.7756E+02
   0   7   8       -0.51        0.33        0.18 <   0.0000E+00
   1   7   8        1.92        1.93        0.08 o   0.1144E+03
   2   7   8        5.93        5.83        0.07 o   0.5586E+02
   3   7   8        1.62        1.66        0.08 o   0.1075E+03
   4   7   8        0.82        0.95        0.17 <   0.0000E+00
   5   7   8        1.87        1.87        0.06 o   0.1136E+03
   6   7   8       -0.18        0.13        0.16 <   0.0000E+00
   7   7   8       -0.30        0.24        0.17 <   0.0000E+00
   8   7   8        0.92        0.47        0.20 <   0.0000E+00
   9   7   8        1.33        1.22        0.14 o   0.8309E+02
 -12   8   8        0.19        0.91        0.19 <   0.0000E+00
 -11   8   8        0.72        0.65        0.16 <   0.0000E+00
 -10   8   8        2.56        2.56        0.05 o   0.1141E+03
  -9   8   8        0.87        0.73        0.13 o   0.6483E+02
  -8   8   8        2.22        2.29        0.04 o   0.1112E+03
  -7   8   8        0.82        0.86        0.13 o   0.6960E+02
  -6   8   8        1.57        1.54        0.05 o   0.1032E+03
  -5   8   8        2.28        2.25        0.05 o   0.1161E+03
  -4   8   8        1.87        1.85        0.06 o   0.1135E+03
  -3   8   8       -0.56        0.22        0.20 <   0.0000E+00
  -2   8   8        1.30        1.26        0.10 o   0.8740E+02
  -1   8   8        0.87        0.93        0.27 <   0.0000E+00
   0   8   8        4.12        4.02        0.07 o   0.8107E+02
   1   8   8        0.47        0.45        0.25 <   0.0000E+00
   2   8   8        1.05        1.01        0.13 o   0.7066E+02
   3   8   8        0.62        0.51        0.23 <   0.0000E+00
   4   8   8        2.47        2.48        0.07 o   0.1148E+03
   5   8   8        1.22        1.16        0.08 o   0.8168E+02
   6   8   8        1.16        1.13        0.09 o   0.8047E+02
   7   8   8        0.85        0.88        0.21 <   0.0000E+00
   8   8   8        1.50        1.42        0.13 o   0.9435E+02
 -11   9   8        1.94        1.77        0.11 o   0.8475E+02
 -10   9   8       -0.37        0.47        0.19 <   0.0000E+00
  -9   9   8        1.11        1.15        0.07 o   0.8144E+02
  -8   9   8        0.95        1.00        0.17 <   0.0000E+00
  -7   9   8        1.61        1.59        0.06 o   0.1035E+03
  -6   9   8        0.77        0.86        0.17 <   0.0000E+00
  -5   9   8        0.95        0.88        0.18 <   0.0000E+00
  -4   9   8        2.97        2.91        0.06 o   0.1072E+03
  -3   9   8        3.34        3.64        0.09 o   0.5596E+02
  -2   9   8        1.94        1.92        0.10 o   0.1136E+03
  -1   9   8        3.19        3.17        0.08 o   0.1033E+03
   0   9   8        0.83        0.94        0.29 <   0.0000E+00
   1   9   8        0.55        0.72        0.28 <   0.0000E+00
   2   9   8        1.39        1.33        0.11 o   0.9379E+02
   3   9   8        1.83        1.72        0.09 o   0.1007E+03
   4   9   8        1.65        1.64        0.10 o   0.1079E+03
   5   9   8        0.85        0.79        0.21 <   0.0000E+00
   6   9   8        1.84        1.90        0.11 o   0.1110E+03
  -9  10   8        0.27        0.05        0.32 <   0.0000E+00
  -8  10   8        1.75        1.69        0.09 o   0.1075E+03
  -7  10   8        0.72        0.53        0.25 <   0.0000E+00
  -6  10   8        0.40        0.77        0.19 <   0.0000E+00
  -5  10   8       -0.40        0.17        0.18 <   0.0000E+00
  -4  10   8        2.83        2.75        0.07 o   0.1063E+03
  -3  10   8       -0.88        0.55        0.33 <   0.0000E+00
  -2  10   8        2.16        2.29        0.10 o   0.1062E+03
  -1  10   8        2.24        2.13        0.10 o   0.1051E+03
   0  10   8        2.81        2.68        0.09 o   0.9971E+02
   1  10   8        0.68        0.56        0.31 <   0.0000E+00
   2  10   8        1.64        1.72        0.11 o   0.1046E+03
   3  10   8        1.69        1.66        0.11 o   0.1078E+03
  -6  11   8       -0.34        0.40        0.30 <   0.0000E+00
  -5  11   8        0.34        0.47        0.31 <   0.0000E+00
  -4  11   8        1.30        1.38        0.13 o   0.9353E+02
  -3  11   8        1.00        0.93        0.16 o   0.6917E+02
  -2  11   8        1.18        1.46        0.17 o   0.6392E+02
  -1  11   8        0.92        1.22        0.38 <   0.0000E+00
   0  11   8       -0.57        0.20        0.32 <   0.0000E+00
   1  11   8       -0.80        0.22        0.43 <   0.0000E+00
   2  11   8       -0.49        0.07        0.70 <   0.0000E+00
 -15   0   9        2.93        2.93        0.08 o   0.1083E+03
 -13   0   9        1.46        1.54        0.07 o   0.9892E+02
 -11   0   9        1.19        1.15        0.07 o   0.8193E+02
  -9   0   9        2.47        2.48        0.04 o   0.1150E+03
  -7   0   9        7.85        7.65        0.03 o   0.3760E+02
  -5   0   9        8.53        8.86        0.05 o   0.2699E+02
  -3   0   9        8.57        7.95        0.06 o   0.1852E+02
  -1   0   9        3.90        3.91        0.06 o   0.8637E+02
   1   0   9        6.92        6.58        0.08 o   0.3889E+02
   3   0   9        2.86        2.91        0.13 o   0.1086E+03
   5   0   9        8.04        8.29        0.13 o   0.3280E+02
   7   0   9        5.19        5.47        0.14 o   0.4801E+02
   9   0   9        0.76        0.71        0.55 <   0.0000E+00
  11   0   9        1.20        1.25        0.30 <   0.0000E+00
 -16   1   9        1.15        1.31        0.13 o   0.7774E+02
 -15   1   9        2.17        2.13        0.06 o   0.1159E+03
 -14   1   9        1.82        1.84        0.06 o   0.1128E+03
 -13   1   9        2.28        2.49        0.04 o   0.7959E+02
 -12   1   9        2.40        2.43        0.04 o   0.1144E+03
 -11   1   9        3.21        3.30        0.03 o   0.9669E+02
 -10   1   9        2.04        2.23        0.03 o   0.8828E+02
  -9   1   9        3.02        3.10        0.03 o   0.9891E+02
  -8   1   9        3.42        3.50        0.02 o   0.9162E+02
  -7   1   9        1.31        1.50        0.03 o   0.8435E+02
  -6   1   9        0.88        1.17        0.06 o   0.5534E+02
  -5   1   9        3.60        3.59        0.02 o   0.9490E+02
  -4   1   9        9.74        9.60        0.04 o   0.2904E+02
  -3   1   9        3.77        3.80        0.03 o   0.8907E+02
  -2   1   9        2.91        3.02        0.03 o   0.9526E+02
  -1   1   9        2.77        2.32        0.04 o   0.2031E+02
   0   1   9        2.84        2.97        0.04 o   0.9694E+02
   1   1   9        1.29        1.36        0.07 o   0.9246E+02
   2   1   9        2.68        2.66        0.05 o   0.1124E+03
   3   1   9        1.10        1.28        0.11 o   0.7872E+02
   4   1   9        0.56        0.88        0.28 <   0.0000E+00
   5   1   9        2.39        2.46        0.10 o   0.1048E+03
   6   1   9        2.05        2.13        0.12 o   0.1136E+03
   7   1   9        2.79        2.86        0.11 o   0.1034E+03
   8   1   9        0.52        0.03        0.34 <   0.0000E+00
   9   1   9        1.04        0.85        0.19 <   0.0000E+00
  10   1   9        2.78        2.57        0.13 o   0.8383E+02
  11   1   9        0.51        0.54        0.42 <   0.0000E+00
 -16   2   9        1.28        1.36        0.12 o   0.9231E+02
 -15   2   9        2.72        2.75        0.05 o   0.1113E+03
 -14   2   9        0.88        1.18        0.16 <   0.0000E+00
 -13   2   9        0.56        0.35        0.13 <   0.0000E+00
 -12   2   9        1.96        1.98        0.04 o   0.1139E+03
 -11   2   9        3.99        3.95        0.04 o   0.8667E+02
 -10   2   9        2.12        2.08        0.03 o   0.1145E+03
  -9   2   9        2.08        2.17        0.03 o   0.1088E+03
  -8   2   9        1.18        1.07        0.03 o   0.7263E+02
  -7   2   9        3.67        3.68        0.02 o   0.9179E+02
  -6   2   9        3.64        3.56        0.03 o   0.9290E+02
  -5   2   9        9.10        8.89        0.03 o   0.3111E+02
  -4   2   9        0.41        0.66        0.05 o   0.5210E+02
  -3   2   9        1.78        1.68        0.03 o   0.1035E+03
  -2   2   9        2.04        1.86        0.05 o   0.9011E+02
  -1   2   9        4.37        3.82        0.05 o   0.1545E+02
   0   2   9        5.16        5.26        0.05 o   0.6272E+02
   1   2   9        2.05        2.03        0.06 o   0.1154E+03
   2   2   9        2.91        2.95        0.05 o   0.1070E+03
   3   2   9        6.39        6.56        0.07 o   0.4465E+02
   4   2   9        7.21        7.28        0.07 o   0.4250E+02
   5   2   9        2.28        2.28        0.11 o   0.1155E+03
   6   2   9        1.59        1.28        0.13 o   0.5260E+02
   7   2   9        1.53        1.56        0.14 o   0.1040E+03
   8   2   9        1.77        1.90        0.14 o   0.1031E+03
   9   2   9        3.17        2.87        0.12 o   0.5088E+02
  10   2   9        1.42        1.36        0.17 o   0.9253E+02
  11   2   9        0.97        0.85        0.44 <   0.0000E+00
 -16   3   9        3.03        3.01        0.08 o   0.1065E+03
 -15   3   9        0.63        0.74        0.26 <   0.0000E+00
 -14   3   9        2.10        2.28        0.05 o   0.9152E+02
 -13   3   9        2.71        2.84        0.04 o   0.9934E+02
 -12   3   9        3.01        3.10        0.04 o   0.9792E+02
 -11   3   9        3.24        3.28        0.04 o   0.9728E+02
 -10   3   9        1.54        1.53        0.04 o   0.1027E+03
  -9   3   9        3.31        3.33        0.03 o   0.1007E+03
  -8   3   9        0.16        0.08        0.07 <   0.0000E+00
  -7   3   9        1.35        1.68        0.03 o   0.5141E+02
  -6   3   9        1.13        1.15        0.04 o   0.8170E+02
  -5   3   9        5.62        5.56        0.03 o   0.5990E+02
  -4   3   9        2.07        2.02        0.03 o   0.1146E+03
  -3   3   9        4.09        4.50        0.03 o   0.3182E+02
  -2   3   9        6.74        6.36        0.04 o   0.3590E+02
  -1   3   9        1.54        1.56        0.05 o   0.1041E+03
   0   3   9        2.47        2.33        0.05 o   0.1038E+03
   1   3   9        3.61        3.61        0.05 o   0.9443E+02
   2   3   9        0.62        0.67        0.13 <   0.0000E+00
   3   3   9        2.73        2.33        0.07 o   0.2350E+02
   4   3   9        3.06        3.11        0.08 o   0.1029E+03
   5   3   9        4.57        4.64        0.06 o   0.7382E+02
   6   3   9        3.75        4.04        0.10 o   0.5590E+02
   7   3   9        0.60        0.88        0.35 <   0.0000E+00
   8   3   9        1.52        1.53        0.15 o   0.1037E+03
   9   3   9        0.83        0.54        0.27 <   0.0000E+00
  10   3   9        1.81        1.81        0.11 o   0.1120E+03
  11   3   9        2.11        1.66        0.15 o   0.2012E+02
 -15   4   9        2.07        2.00        0.08 o   0.1092E+03
 -14   4   9        3.74        3.62        0.05 o   0.8920E+02
 -13   4   9       -0.30        0.28        0.14 <   0.0000E+00
 -12   4   9        2.29        2.15        0.04 o   0.1023E+03
 -11   4   9        3.46        3.30        0.04 o   0.8547E+02
 -10   4   9        3.57        3.57        0.04 o   0.9487E+02
  -9   4   9        3.34        3.26        0.03 o   0.9712E+02
  -8   4   9        2.87        2.84        0.03 o   0.1093E+03
  -7   4   9        0.93        0.81        0.07 o   0.6732E+02
  -6   4   9        2.84        2.79        0.03 o   0.1099E+03
  -5   4   9        0.81        0.63        0.08 o   0.6363E+02
  -4   4   9        6.36        6.25        0.03 o   0.5106E+02
  -3   4   9        4.48        4.54        0.03 o   0.7362E+02
  -2   4   9        7.33        7.53        0.04 o   0.3735E+02
  -1   4   9        1.26        1.19        0.04 o   0.8318E+02
   0   4   9        3.03        3.10        0.04 o   0.1029E+03
   1   4   9        2.71        2.60        0.04 o   0.1063E+03
   2   4   9        1.14        1.23        0.06 o   0.8343E+02
   3   4   9        4.33        4.21        0.05 o   0.7775E+02
   4   4   9        2.79        2.71        0.07 o   0.1055E+03
   5   4   9        0.48        0.56        0.19 <   0.0000E+00
   6   4   9        3.70        3.66        0.08 o   0.9285E+02
   7   4   9        1.75        1.78        0.14 o   0.1108E+03
   8   4   9        3.07        2.72        0.08 o   0.3554E+02
   9   4   9        2.54        2.62        0.09 o   0.1076E+03
  10   4   9       -0.58        0.40        0.26 <   0.0000E+00
 -15   5   9        1.40        1.01        0.10 o   0.3055E+02
 -14   5   9        1.18        1.25        0.08 o   0.8626E+02
 -13   5   9        2.45        2.48        0.05 o   0.1138E+03
 -12   5   9        2.16        2.21        0.05 o   0.1136E+03
 -11   5   9        0.44        0.13        0.11 <   0.0000E+00
 -10   5   9        2.58        2.61        0.04 o   0.1117E+03
  -9   5   9        5.01        5.12        0.03 o   0.6379E+02
  -8   5   9        0.54        0.45        0.08 o   0.6905E+02
  -7   5   9        0.42        0.42        0.07 o   0.7055E+02
  -6   5   9        2.10        1.97        0.03 o   0.1092E+03
  -5   5   9        0.61        0.67        0.11 <   0.0000E+00
  -4   5   9        0.24        0.14        0.09 <   0.0000E+00
  -3   5   9        4.53        4.53        0.03 o   0.7649E+02
  -2   5   9        0.52        0.58        0.08 o   0.7059E+02
  -1   5   9        0.21        0.26        0.09 <   0.0000E+00
   0   5   9        6.06        6.12        0.03 o   0.5228E+02
   1   5   9        0.63        0.59        0.10 o   0.7062E+02
   2   5   9        1.57        1.52        0.05 o   0.9966E+02
   3   5   9        2.55        2.71        0.04 o   0.9219E+02
   4   5   9        0.43        0.37        0.12 <   0.0000E+00
   5   5   9        5.61        5.78        0.04 o   0.5243E+02
   6   5   9        0.38        0.21        0.19 <   0.0000E+00
   7   5   9        3.01        3.01        0.07 o   0.1069E+03
   8   5   9       -0.63        0.11        0.24 <   0.0000E+00
   9   5   9        2.54        2.46        0.09 o   0.1107E+03
  10   5   9       -0.24        0.34        0.28 <   0.0000E+00
 -14   6   9        0.96        0.89        0.23 <   0.0000E+00
 -13   6   9        0.54        0.49        0.15 <   0.0000E+00
 -12   6   9        0.59        0.62        0.15 <   0.0000E+00
 -11   6   9        0.37        0.01        0.12 <   0.0000E+00
 -10   6   9        4.83        4.60        0.04 o   0.5694E+02
  -9   6   9        2.71        2.79        0.04 o   0.9895E+02
  -8   6   9        3.10        3.13        0.03 o   0.1043E+03
  -7   6   9        1.86        1.97        0.03 o   0.1060E+03
  -6   6   9        3.65        3.64        0.04 o   0.9362E+02
  -5   6   9        2.49        2.46        0.05 o   0.1146E+03
  -4   6   9        4.23        4.30        0.05 o   0.7815E+02
  -3   6   9        0.42        0.64        0.12 <   0.0000E+00
  -2   6   9        0.69        0.59        0.12 o   0.6789E+02
  -1   6   9        3.91        3.93        0.04 o   0.8745E+02
   0   6   9        4.96        4.89        0.05 o   0.6901E+02
   1   6   9        0.33        0.08        0.19 <   0.0000E+00
   2   6   9        0.77        0.79        0.16 <   0.0000E+00
   3   6   9        0.97        0.98        0.17 <   0.0000E+00
   4   6   9        2.97        3.07        0.05 o   0.1005E+03
   5   6   9        3.46        3.44        0.05 o   0.9765E+02
   6   6   9        0.88        0.83        0.16 <   0.0000E+00
   7   6   9        0.95        0.86        0.16 <   0.0000E+00
   8   6   9        0.88        0.98        0.29 <   0.0000E+00
   9   6   9        0.70        0.44        0.29 <   0.0000E+00
 -13   7   9        0.98        1.23        0.22 <   0.0000E+00
 -12   7   9        1.96        1.88        0.05 o   0.1064E+03
 -11   7   9        2.10        2.02        0.05 o   0.1116E+03
 -10   7   9        1.36        1.31        0.05 o   0.9108E+02
  -9   7   9        1.66        1.55        0.05 o   0.9453E+02
  -8   7   9        2.02        2.04        0.04 o   0.1155E+03
  -7   7   9        3.52        3.45        0.04 o   0.9572E+02
  -6   7   9        1.15        1.11        0.06 o   0.8033E+02
  -5   7   9        2.59        2.62        0.06 o   0.1132E+03
  -4   7   9        1.74        1.74        0.07 o   0.1109E+03
  -3   7   9        0.95        0.62        0.24 <   0.0000E+00
  -2   7   9        3.37        3.45        0.07 o   0.9159E+02
  -1   7   9        1.32        1.23        0.11 o   0.8170E+02
   0   7   9        0.28        0.04        0.22 <   0.0000E+00
   1   7   9        1.13        0.95        0.11 o   0.6061E+02
   2   7   9        3.49        3.46        0.07 o   0.9719E+02
   3   7   9        1.90        1.93        0.07 o   0.1141E+03
   4   7   9        0.85        0.89        0.17 <   0.0000E+00
   5   7   9        1.34        1.28        0.07 o   0.8753E+02
   6   7   9        2.99        2.95        0.06 o   0.1072E+03
   7   7   9        0.61        0.03        0.23 <   0.0000E+00
   8   7   9        1.11        1.12        0.12 o   0.8007E+02
 -12   8   9        0.61        0.17        0.24 <   0.0000E+00
 -11   8   9        2.89        2.90        0.05 o   0.1091E+03
 -10   8   9        0.32        0.35        0.13 <   0.0000E+00
  -9   8   9        0.39        0.29        0.12 <   0.0000E+00
  -8   8   9        1.22        1.26        0.06 o   0.8876E+02
  -7   8   9        1.66        1.63        0.06 o   0.1056E+03
  -6   8   9        0.78        0.65        0.17 <   0.0000E+00
  -5   8   9        4.27        4.27        0.06 o   0.8124E+02
  -4   8   9        1.62        1.80        0.10 o   0.8625E+02
  -3   8   9        2.75        2.68        0.09 o   0.1096E+03
  -2   8   9        1.92        2.09        0.10 o   0.9319E+02
  -1   8   9        1.35        1.21        0.12 o   0.7713E+02
   0   8   9        0.82        0.92        0.28 <   0.0000E+00
   1   8   9        3.32        3.24        0.07 o   0.9724E+02
   2   8   9        2.07        2.06        0.08 o   0.1152E+03
   3   8   9        3.11        3.08        0.07 o   0.1046E+03
   4   8   9        1.71        1.70        0.08 o   0.1092E+03
   5   8   9        0.55        0.71        0.18 <   0.0000E+00
   6   8   9       -0.35        0.03        0.18 <   0.0000E+00
   7   8   9        0.59        0.28        0.32 <   0.0000E+00
 -11   9   9        0.61        0.28        0.31 <   0.0000E+00
 -10   9   9        0.64        0.18        0.25 <   0.0000E+00
  -9   9   9        0.23        0.15        0.17 <   0.0000E+00
  -8   9   9        1.87        1.89        0.06 o   0.1132E+03
  -7   9   9        0.42        0.24        0.16 <   0.0000E+00
  -6   9   9        0.31        0.13        0.18 <   0.0000E+00
  -5   9   9        0.67        0.49        0.25 <   0.0000E+00
  -4   9   9        0.35        0.52        0.34 <   0.0000E+00
  -3   9   9        2.40        2.46        0.10 o   0.1103E+03
  -2   9   9        1.32        1.57        0.13 o   0.7109E+02
  -1   9   9       -0.17        0.21        0.27 <   0.0000E+00
   0   9   9        4.40        4.57        0.08 o   0.6701E+02
   1   9   9        0.22        0.28        0.26 <   0.0000E+00
   2   9   9        2.36        2.37        0.09 o   0.1159E+03
   3   9   9        0.70        0.98        0.27 <   0.0000E+00
   4   9   9        0.62        0.76        0.26 <   0.0000E+00
   5   9   9        0.32        0.11        0.21 <   0.0000E+00
  -8  10   9        0.92        0.73        0.31 <   0.0000E+00
  -7  10   9        3.10        3.06        0.08 o   0.1045E+03
  -6  10   9        0.32        0.25        0.23 <   0.0000E+00
  -5  10   9        2.06        1.89        0.10 o   0.8823E+02
  -4  10   9       -0.18        0.87        0.35 <   0.0000E+00
  -3  10   9       -0.24        0.60        0.35 <   0.0000E+00
  -2  10   9        0.82        1.14        0.35 <   0.0000E+00
  -1  10   9        1.16        1.05        0.15 o   0.6670E+02
   0  10   9        3.58        3.66        0.09 o   0.8976E+02
   1  10   9        1.10        1.20        0.15 o   0.8159E+02
   2  10   9        0.95        1.14        0.31 <   0.0000E+00
   3  10   9        2.89        2.98        0.18 o   0.1045E+03
  -5  11   9        0.42        0.25        0.30 <   0.0000E+00
  -4  11   9        2.80        2.77        0.10 o   0.1104E+03
  -3  11   9        0.66        0.74        0.31 <   0.0000E+00
  -2  11   9        1.37        1.42        0.22 o   0.9691E+02
  -1  11   9        0.91        1.18        0.54 <   0.0000E+00
 -16   0  10        3.55        3.16        0.10 o   0.2603E+02
 -14   0  10        0.45        0.01        0.23 <   0.0000E+00
 -12   0  10        0.44        0.42        0.15 <   0.0000E+00
 -10   0  10        6.97        6.93        0.04 o   0.4565E+02
  -8   0  10        3.32        3.30        0.03 o   0.1007E+03
  -6   0  10        7.83        8.15        0.04 o   0.3137E+02
  -4   0  10        5.48        4.96        0.04 o   0.2356E+02
  -2   0  10        8.57        8.48        0.08 o   0.3449E+02
   0   0  10        6.99        6.93        0.08 o   0.4541E+02
   2   0  10        1.52        1.63        0.11 o   0.1017E+03
   4   0  10        3.50        3.59        0.13 o   0.8605E+02
   6   0  10        1.21        1.52        0.22 <   0.0000E+00
   8   0  10        5.05        5.10        0.14 o   0.6744E+02
  10   0  10        2.71        2.57        0.19 o   0.1039E+03
 -16   1  10       -0.17        0.32        0.26 <   0.0000E+00
 -15   1  10        1.32        1.39        0.08 o   0.9427E+02
 -14   1  10        2.85        2.90        0.05 o   0.1083E+03
 -13   1  10        0.46        0.46        0.12 <   0.0000E+00
 -12   1  10        3.42        3.51        0.04 o   0.9055E+02
 -11   1  10        0.57        0.87        0.11 <   0.0000E+00
 -10   1  10        1.39        1.36        0.04 o   0.9576E+02
  -9   1  10        3.59        3.71        0.02 o   0.8523E+02
  -8   1  10        2.73        2.82        0.02 o   0.1024E+03
  -7   1  10        2.65        2.73        0.03 o   0.1077E+03
  -6   1  10        0.77        0.77        0.08 o   0.7076E+02
  -5   1  10        3.03        3.29        0.03 o   0.7063E+02
  -4   1  10        0.95        0.58        0.07 o   0.4029E+02
  -3   1  10        5.08        5.05        0.04 o   0.6729E+02
  -2   1  10        3.51        3.23        0.04 o   0.7054E+02
  -1   1  10        6.61        6.75        0.05 o   0.4496E+02
   0   1  10        2.88        3.13        0.05 o   0.7177E+02
   1   1  10        7.09        7.22        0.07 o   0.4166E+02
   2   1  10        4.29        4.27        0.07 o   0.8089E+02
   3   1  10        0.31        0.23        0.21 <   0.0000E+00
   4   1  10        2.34        2.57        0.11 o   0.7757E+02
   5   1  10        3.81        3.76        0.10 o   0.9038E+02
   6   1  10        2.45        2.28        0.11 o   0.9979E+02
   7   1  10        0.39        0.66        0.34 <   0.0000E+00
   8   1  10        1.37        1.39        0.16 o   0.9707E+02
   9   1  10        1.59        1.26        0.15 o   0.4568E+02
  10   1  10        0.94        0.74        0.44 <   0.0000E+00
 -16   2  10        0.89        0.84        0.29 <   0.0000E+00
 -15   2  10        1.61        1.67        0.07 o   0.1067E+03
 -14   2  10        1.67        1.64        0.07 o   0.1076E+03
 -13   2  10        0.46        0.58        0.12 <   0.0000E+00
 -12   2  10        2.60        2.48        0.04 o   0.1038E+03
 -11   2  10        3.25        3.30        0.04 o   0.9974E+02
 -10   2  10        2.63        2.49        0.03 o   0.9992E+02
  -9   2  10        4.80        4.95        0.02 o   0.6330E+02
  -8   2  10        0.88        0.90        0.07 o   0.7041E+02
  -7   2  10        5.18        5.25        0.03 o   0.6297E+02
  -6   2  10        3.27        3.07        0.03 o   0.8817E+02
  -5   2  10        5.94        6.13        0.03 o   0.4952E+02
  -4   2  10        2.73        2.60        0.03 o   0.1004E+03
  -3   2  10        5.39        5.12        0.03 o   0.5222E+02
  -2   2  10        6.84        6.62        0.05 o   0.4379E+02
  -1   2  10        3.77        3.91        0.07 o   0.8248E+02
   0   2  10        1.24        1.40        0.07 o   0.8762E+02
   1   2  10        0.40        0.42        0.15 <   0.0000E+00
   2   2  10        0.39        0.51        0.15 <   0.0000E+00
   3   2  10        0.86        0.92        0.23 <   0.0000E+00
   4   2  10        4.36        4.43        0.07 o   0.7741E+02
   5   2  10        0.43        0.57        0.31 <   0.0000E+00
   6   2  10        5.23        5.68        0.09 o   0.2644E+02
   7   2  10        1.13        1.20        0.18 o   0.8341E+02
   8   2  10        2.44        2.21        0.12 o   0.7840E+02
   9   2  10        1.62        1.76        0.15 o   0.9784E+02
  10   2  10        1.17        1.26        0.20 <   0.0000E+00
 -16   3  10        1.43        1.25        0.12 o   0.7483E+02
 -15   3  10        2.05        2.10        0.08 o   0.1153E+03
 -14   3  10        0.52        0.45        0.16 <   0.0000E+00
 -13   3  10        2.71        2.64        0.04 o   0.1102E+03
 -12   3  10        1.77        1.72        0.05 o   0.1089E+03
 -11   3  10        1.61        1.67        0.04 o   0.1052E+03
 -10   3  10        3.38        3.52        0.03 o   0.8937E+02
  -9   3  10        1.77        1.81        0.03 o   0.1116E+03
  -8   3  10        1.41        1.46        0.04 o   0.9882E+02
  -7   3  10        0.14        0.35        0.08 <   0.0000E+00
  -6   3  10        1.59        1.78        0.03 o   0.9512E+02
  -5   3  10        7.26        7.17        0.03 o   0.4335E+02
  -4   3  10        5.55        5.75        0.03 o   0.4902E+02
  -3   3  10        3.02        2.91        0.03 o   0.1025E+03
  -2   3  10        0.46        0.46        0.10 <   0.0000E+00
  -1   3  10       -0.26        0.14        0.13 <   0.0000E+00
   0   3  10        2.59        2.78        0.07 o   0.9030E+02
   1   3  10        2.35        2.36        0.05 o   0.1155E+03
   2   3  10        2.41        2.47        0.05 o   0.1097E+03
   3   3  10        0.47        0.44        0.18 <   0.0000E+00
   4   3  10        1.20        1.23        0.12 o   0.8774E+02
   5   3  10        2.56        2.69        0.09 o   0.9548E+02
   6   3  10        2.97        2.88        0.11 o   0.1052E+03
   7   3  10        0.77        1.03        0.37 <   0.0000E+00
   8   3  10        1.57        1.51        0.15 o   0.9953E+02
   9   3  10        2.41        2.43        0.13 o   0.1145E+03
  10   3  10        1.56        1.66        0.12 o   0.1019E+03
 -15   4  10        2.04        2.12        0.08 o   0.1104E+03
 -14   4  10        0.73        0.70        0.18 <   0.0000E+00
 -13   4  10        0.39        0.24        0.14 <   0.0000E+00
 -12   4  10        1.08        1.11        0.07 o   0.7796E+02
 -11   4  10        6.57        6.46        0.04 o   0.4828E+02
 -10   4  10        0.79        0.83        0.12 o   0.7021E+02
  -9   4  10        0.82        0.99        0.10 o   0.6400E+02
  -8   4  10        1.23        1.23        0.04 o   0.8848E+02
  -7   4  10        0.52        0.39        0.08 o   0.6680E+02
  -6   4  10        5.36        5.58        0.03 o   0.5003E+02
  -5   4  10        1.16        1.43        0.04 o   0.6482E+02
  -4   4  10        3.25        3.25        0.03 o   0.1018E+03
  -3   4  10        1.93        2.21        0.04 o   0.5938E+02
  -2   4  10        2.05        2.08        0.03 o   0.1146E+03
  -1   4  10        4.78        4.86        0.04 o   0.7058E+02
   0   4  10        1.65        1.59        0.06 o   0.1050E+03
   1   4  10        3.36        3.38        0.04 o   0.9769E+02
   2   4  10        4.37        4.39        0.07 o   0.7872E+02
   3   4  10        6.54        6.58        0.06 o   0.4882E+02
   4   4  10        1.37        1.30        0.09 o   0.9179E+02
   5   4  10        1.71        1.70        0.10 o   0.1099E+03
   6   4  10       -0.26        0.40        0.25 <   0.0000E+00
   7   4  10        4.45        4.51        0.10 o   0.7627E+02
   8   4  10        3.76        3.64        0.11 o   0.8702E+02
   9   4  10        1.17        0.91        0.14 o   0.5243E+02
  10   4  10        0.54        0.46        0.31 <   0.0000E+00
 -15   5  10        0.58        0.39        0.25 <   0.0000E+00
 -14   5  10        1.85        1.83        0.07 o   0.1131E+03
 -13   5  10        0.55        0.55        0.17 <   0.0000E+00
 -12   5  10        1.63        1.54        0.05 o   0.9747E+02
 -11   5  10        1.19        1.11        0.06 o   0.7431E+02
 -10   5  10       -0.26        0.17        0.11 <   0.0000E+00
  -9   5  10        1.11        1.09        0.05 o   0.7876E+02
  -8   5  10        0.15        0.35        0.08 <   0.0000E+00
  -7   5  10        1.38        1.41        0.05 o   0.9744E+02
  -6   5  10        4.29        4.31        0.04 o   0.7998E+02
  -5   5  10        4.54        4.68        0.03 o   0.6684E+02
  -4   5  10        5.21        5.33        0.03 o   0.6000E+02
  -3   5  10        3.40        3.31        0.04 o   0.9725E+02
  -2   5  10        1.85        1.71        0.04 o   0.9931E+02
  -1   5  10        2.62        2.57        0.03 o   0.1133E+03
   0   5  10        2.31        2.32        0.04 o   0.1161E+03
   1   5  10        0.65        0.76        0.13 <   0.0000E+00
   2   5  10       -0.29        0.03        0.15 <   0.0000E+00
   3   5  10        0.22        0.05        0.12 <   0.0000E+00
   4   5  10        0.94        0.90        0.23 <   0.0000E+00
   5   5  10        0.56        0.30        0.26 <   0.0000E+00
   6   5  10        2.06        2.07        0.07 o   0.1158E+03
   7   5  10        1.39        1.18        0.10 o   0.6834E+02
   8   5  10        0.42        0.43        0.27 <   0.0000E+00
   9   5  10        1.43        1.21        0.12 o   0.6447E+02
 -14   6  10        1.46        1.38        0.10 o   0.9224E+02
 -13   6  10        0.12        0.00        0.17 <   0.0000E+00
 -12   6  10        2.04        2.20        0.05 o   0.9797E+02
 -11   6  10        2.69        2.62        0.04 o   0.1102E+03
 -10   6  10        0.86        0.56        0.12 o   0.4770E+02
  -9   6  10        3.19        3.04        0.04 o   0.9010E+02
  -8   6  10        0.63        0.53        0.11 <   0.0000E+00
  -7   6  10        0.31        0.31        0.11 <   0.0000E+00
  -6   6  10        1.36        1.51        0.07 o   0.8989E+02
  -5   6  10        0.70        0.74        0.17 <   0.0000E+00
  -4   6  10        0.92        0.66        0.16 <   0.0000E+00
  -3   6  10        4.03        3.97        0.05 o   0.8542E+02
  -2   6  10       -0.24        0.03        0.18 <   0.0000E+00
  -1   6  10        2.68        2.86        0.07 o   0.9154E+02
   0   6  10        2.98        3.00        0.07 o   0.1072E+03
   1   6  10        3.60        3.63        0.06 o   0.9288E+02
   2   6  10        2.42        2.49        0.06 o   0.1096E+03
   3   6  10        3.68        3.67        0.05 o   0.9309E+02
   4   6  10        0.33        0.35        0.14 <   0.0000E+00
   5   6  10        0.46        0.39        0.14 <   0.0000E+00
   6   6  10        1.79        1.90        0.07 o   0.1056E+03
   7   6  10        5.14        5.10        0.06 o   0.6669E+02
   8   6  10        0.85        0.66        0.24 <   0.0000E+00
 -13   7  10        0.82        1.08        0.25 <   0.0000E+00
 -12   7  10        0.25        0.06        0.15 <   0.0000E+00
 -11   7  10        0.78        0.81        0.13 <   0.0000E+00
 -10   7  10        0.52        0.11        0.11 <   0.0000E+00
  -9   7  10        2.98        2.99        0.04 o   0.1073E+03
  -8   7  10        0.76        0.63        0.14 <   0.0000E+00
  -7   7  10        1.19        1.29        0.07 o   0.8576E+02
  -6   7  10       -0.28        0.10        0.17 <   0.0000E+00
  -5   7  10        0.82        0.86        0.21 <   0.0000E+00
  -4   7  10        0.19        0.42        0.18 <   0.0000E+00
  -3   7  10        4.80        4.73        0.06 o   0.7189E+02
  -2   7  10        0.98        0.99        0.22 <   0.0000E+00
  -1   7  10        1.04        1.15        0.13 o   0.7703E+02
   0   7  10        1.07        1.23        0.12 o   0.7817E+02
   1   7  10        0.68        0.79        0.24 <   0.0000E+00
   2   7  10        4.12        4.09        0.07 o   0.8371E+02
   3   7  10        0.75        0.75        0.21 <   0.0000E+00
   4   7  10        3.02        3.13        0.05 o   0.9512E+02
   5   7  10        1.83        1.76        0.06 o   0.1079E+03
   6   7  10       -0.30        0.22        0.16 <   0.0000E+00
   7   7  10        2.02        1.89        0.09 o   0.1011E+03
 -12   8  10       -0.27        0.01        0.25 <   0.0000E+00
 -11   8  10        0.41        0.48        0.17 <   0.0000E+00
 -10   8  10        2.60        2.60        0.05 o   0.1136E+03
  -9   8  10        1.85        1.95        0.06 o   0.1045E+03
  -8   8  10        1.41        1.56        0.06 o   0.9270E+02
  -7   8  10        1.74        1.77        0.08 o   0.1109E+03
  -6   8  10        0.17        0.29        0.32 <   0.0000E+00
  -5   8  10        0.77        0.95        0.33 <   0.0000E+00
  -4   8  10        1.77        1.81        0.11 o   0.1091E+03
  -3   8  10        3.73        3.70        0.08 o   0.9224E+02
  -2   8  10        1.71        1.72        0.10 o   0.1098E+03
  -1   8  10        0.94        1.10        0.29 <   0.0000E+00
   0   8  10        1.56        1.48        0.10 o   0.9664E+02
   1   8  10        2.14        2.05        0.08 o   0.1107E+03
   2   8  10        1.15        1.24        0.12 o   0.8486E+02
   3   8  10        1.96        1.87        0.09 o   0.1077E+03
   4   8  10        1.44        1.31        0.08 o   0.8281E+02
   5   8  10        2.16        2.17        0.06 o   0.1163E+03
   6   8  10        2.89        2.89        0.08 o   0.1089E+03
 -10   9  10        0.73        0.17        0.22 <   0.0000E+00
  -9   9  10        2.48        2.36        0.08 o   0.9887E+02
  -8   9  10        0.60        0.47        0.23 <   0.0000E+00
  -7   9  10        1.58        1.57        0.11 o   0.1043E+03
  -6   9  10        0.72        0.91        0.37 <   0.0000E+00
  -5   9  10        2.26        2.24        0.11 o   0.1149E+03
  -4   9  10        1.41        1.49        0.14 o   0.9762E+02
  -3   9  10       -0.78        0.15        0.29 <   0.0000E+00
  -2   9  10        1.36        1.28        0.13 o   0.8578E+02
  -1   9  10        1.71        1.92        0.11 o   0.7843E+02
   0   9  10        0.40        0.66        0.28 <   0.0000E+00
   1   9  10        4.75        4.71        0.08 o   0.7276E+02
   2   9  10        0.10        0.48        0.26 <   0.0000E+00
   3   9  10        1.08        1.04        0.14 o   0.7504E+02
   4   9  10        1.07        1.16        0.12 o   0.7976E+02
  -8  10  10       -0.19        0.19        0.29 <   0.0000E+00
  -7  10  10        1.48        1.36        0.11 o   0.8655E+02
  -6  10  10        2.27        2.19        0.10 o   0.1076E+03
  -5  10  10        0.52        0.64        0.28 <   0.0000E+00
  -4  10  10       -0.22        0.28        0.36 <   0.0000E+00
  -3  10  10       -0.25        0.03        0.35 <   0.0000E+00
  -2  10  10        3.58        3.45        0.09 o   0.8897E+02
  -1  10  10        2.96        3.07        0.09 o   0.9558E+02
   0  10  10        1.16        1.12        0.15 o   0.8043E+02
   1  10  10       -0.61        0.07        0.29 <   0.0000E+00
   2  10  10       -0.66        0.09        0.64 <   0.0000E+00
   3  10  10        2.37        2.78        0.19 o   0.3147E+02
  -4  11  10        0.82        0.85        0.48 <   0.0000E+00
  -3  11  10        3.26        3.26        0.15 o   0.1018E+03
 -15   0  11        0.35        0.35        0.26 <   0.0000E+00
 -13   0  11        2.66        2.58        0.06 o   0.1098E+03
 -11   0  11        1.26        1.47        0.06 o   0.7853E+02
  -9   0  11        1.04        1.13        0.05 o   0.7731E+02
  -7   0  11        2.00        2.20        0.04 o   0.9633E+02
  -5   0  11        5.14        5.20        0.04 o   0.6435E+02
  -3   0  11        6.23        6.30        0.07 o   0.5075E+02
  -1   0  11        4.10        4.12        0.06 o   0.8391E+02
   1   0  11        9.68       10.01        0.10 o   0.2267E+02
   3   0  11        8.67        8.69        0.14 o   0.3385E+02
   5   0  11        2.19        2.05        0.17 o   0.9591E+02
   7   0  11        0.56        0.95        0.51 <   0.0000E+00
   9   0  11        0.62        0.85        0.57 <   0.0000E+00
 -16   1  11        0.27        0.11        0.27 <   0.0000E+00
 -15   1  11        0.39        0.34        0.18 <   0.0000E+00
 -14   1  11        0.46        0.13        0.15 <   0.0000E+00
 -13   1  11        1.87        1.94        0.05 o   0.1111E+03
 -12   1  11        0.32        0.36        0.12 <   0.0000E+00
 -11   1  11        1.58        1.54        0.04 o   0.1013E+03
 -10   1  11        4.27        4.27        0.03 o   0.8091E+02
  -9   1  11        2.98        3.08        0.02 o   0.9805E+02
  -8   1  11        6.91        7.15        0.03 o   0.3860E+02
  -7   1  11        4.97        5.01        0.03 o   0.6764E+02
  -6   1  11        4.46        4.33        0.03 o   0.7570E+02
  -5   1  11        3.69        3.73        0.03 o   0.8981E+02
  -4   1  11        4.53        4.69        0.02 o   0.6715E+02
  -3   1  11        0.44        0.01        0.13 <   0.0000E+00
  -2   1  11        2.44        2.30        0.05 o   0.9944E+02
  -1   1  11        0.52        0.40        0.11 <   0.0000E+00
   0   1  11        1.06        1.28        0.08 o   0.6789E+02
   1   1  11        1.14        1.06        0.11 o   0.7385E+02
   2   1  11        0.54        0.44        0.22 <   0.0000E+00
   3   1  11        2.80        2.79        0.08 o   0.1106E+03
   4   1  11        0.63        0.62        0.34 <   0.0000E+00
   5   1  11        1.99        2.06        0.12 o   0.1094E+03
   6   1  11        0.84        0.81        0.37 <   0.0000E+00
   7   1  11        0.80        0.73        0.37 <   0.0000E+00
   8   1  11        0.69        0.67        0.39 <   0.0000E+00
   9   1  11       -0.16        0.50        0.38 <   0.0000E+00
  10   1  11        1.28        1.29        0.19 o   0.8969E+02
 -16   2  11        3.38        3.27        0.08 o   0.9116E+02
 -15   2  11        0.34        0.28        0.16 <   0.0000E+00
 -14   2  11        0.94        1.15        0.17 <   0.0000E+00
 -13   2  11        0.41        0.32        0.13 <   0.0000E+00
 -12   2  11        1.40        1.40        0.05 o   0.9460E+02
 -11   2  11        2.06        2.03        0.04 o   0.1152E+03
 -10   2  11        1.12        1.00        0.05 o   0.6721E+02
  -9   2  11        1.54        1.55        0.03 o   0.1044E+03
  -8   2  11        0.82        0.79        0.09 o   0.7075E+02
  -7   2  11        7.07        7.02        0.03 o   0.4488E+02
  -6   2  11        1.32        1.51        0.04 o   0.8357E+02
  -5   2  11       -0.11        0.02        0.06 <   0.0000E+00
  -4   2  11        2.41        2.56        0.03 o   0.9704E+02
  -3   2  11        1.95        1.91        0.04 o   0.1127E+03
  -2   2  11        4.03        4.20        0.04 o   0.7622E+02
  -1   2  11        0.43        0.04        0.20 <   0.0000E+00
   0   2  11        1.71        1.74        0.07 o   0.1102E+03
   1   2  11        4.44        4.52        0.05 o   0.7494E+02
   2   2  11        5.98        6.18        0.06 o   0.4620E+02
   3   2  11        6.13        5.93        0.07 o   0.5019E+02
   4   2  11        2.48        2.47        0.09 o   0.1149E+03
   5   2  11        4.38        4.41        0.10 o   0.7714E+02
   6   2  11        3.47        3.32        0.11 o   0.8770E+02
   7   2  11        1.23        1.21        0.17 o   0.8524E+02
   8   2  11        0.38        0.09        0.37 <   0.0000E+00
   9   2  11        0.86        1.05        0.44 <   0.0000E+00
  10   2  11        0.94        0.27        0.44 <   0.0000E+00
 -16   3  11       -0.67        0.22        0.32 <   0.0000E+00
 -15   3  11        0.60        0.72        0.20 <   0.0000E+00
 -14   3  11        1.43        1.39        0.07 o   0.9367E+02
 -13   3  11        0.38        0.41        0.13 <   0.0000E+00
 -12   3  11        2.09        2.19        0.05 o   0.1060E+03
 -11   3  11       -0.43        0.02        0.12 <   0.0000E+00
 -10   3  11        3.10        3.13        0.03 o   0.1039E+03
  -9   3  11        4.87        4.93        0.03 o   0.6818E+02
  -8   3  11        3.29        3.42        0.04 o   0.8844E+02
  -7   3  11        4.29        4.37        0.03 o   0.7674E+02
  -6   3  11        0.11        0.53        0.08 <   0.0000E+00
  -5   3  11       -0.23        0.25        0.07 <   0.0000E+00
  -4   3  11        4.73        4.60        0.03 o   0.7124E+02
  -3   3  11        3.55        3.61        0.03 o   0.9330E+02
  -2   3  11        1.60        1.58        0.05 o   0.1065E+03
  -1   3  11        2.37        2.46        0.06 o   0.1069E+03
   0   3  11        2.30        2.36        0.07 o   0.1101E+03
   1   3  11        2.30        2.30        0.06 o   0.1160E+03
   2   3  11        2.76        2.87        0.08 o   0.9948E+02
   3   3  11        0.28        0.31        0.24 <   0.0000E+00
   4   3  11        1.58        1.71        0.10 o   0.1015E+03
   5   3  11       -0.71        0.06        0.23 <   0.0000E+00
   6   3  11        0.38        0.45        0.35 <   0.0000E+00
   7   3  11        1.09        0.85        0.19 <   0.0000E+00
   8   3  11        2.16        2.08        0.13 o   0.1107E+03
   9   3  11        2.29        2.20        0.14 o   0.1111E+03
 -15   4  11        0.52        0.84        0.28 <   0.0000E+00
 -14   4  11        1.51        1.37        0.07 o   0.8376E+02
 -13   4  11        0.52        0.38        0.13 <   0.0000E+00
 -12   4  11        2.28        2.29        0.05 o   0.1161E+03
 -11   4  11        1.19        1.30        0.06 o   0.8672E+02
 -10   4  11        1.05        1.11        0.06 o   0.7789E+02
  -9   4  11        4.18        4.24        0.04 o   0.8089E+02
  -8   4  11        7.89        7.76        0.04 o   0.3813E+02
  -7   4  11        4.09        4.02        0.04 o   0.8473E+02
  -6   4  11        3.14        3.20        0.03 o   0.1010E+03
  -5   4  11        3.18        3.15        0.03 o   0.1035E+03
  -4   4  11        3.33        3.34        0.03 o   0.1003E+03
  -3   4  11        1.57        1.62        0.04 o   0.1055E+03
  -2   4  11        3.24        3.34        0.03 o   0.9650E+02
  -1   4  11        1.88        1.81        0.05 o   0.1109E+03
   0   4  11        5.49        5.62        0.05 o   0.5626E+02
   1   4  11        1.75        1.75        0.09 o   0.1112E+03
   2   4  11        1.32        1.22        0.11 o   0.7902E+02
   3   4  11        4.51        4.51        0.08 o   0.7635E+02
   4   4  11        3.60        3.70        0.08 o   0.8545E+02
   5   4  11        3.86        3.95        0.08 o   0.8048E+02
   6   4  11        1.13        1.19        0.14 o   0.8259E+02
   7   4  11        0.35        0.99        0.38 <   0.0000E+00
   8   4  11        2.75        2.78        0.13 o   0.1097E+03
   9   4  11        1.33        1.02        0.19 o   0.4930E+02
 -15   5  11        0.45        0.43        0.29 <   0.0000E+00
 -14   5  11        0.24        0.16        0.22 <   0.0000E+00
 -13   5  11        1.82        1.79        0.06 o   0.1119E+03
 -12   5  11        1.11        1.01        0.07 o   0.7098E+02
 -11   5  11        2.44        2.46        0.04 o   0.1143E+03
 -10   5  11        2.10        1.93        0.04 o   0.9181E+02
  -9   5  11        2.53        2.45        0.04 o   0.1084E+03
  -8   5  11       -0.32        0.09        0.12 <   0.0000E+00
  -7   5  11        1.61        1.61        0.06 o   0.1070E+03
  -6   5  11        4.81        4.83        0.04 o   0.7054E+02
  -5   5  11        0.39        0.22        0.15 <   0.0000E+00
  -4   5  11        3.95        4.08        0.04 o   0.7369E+02
  -3   5  11        3.38        3.54        0.04 o   0.8552E+02
  -2   5  11        2.22        2.32        0.04 o   0.1062E+03
  -1   5  11        4.44        4.47        0.05 o   0.7575E+02
   0   5  11        2.94        3.09        0.05 o   0.9370E+02
   1   5  11        6.81        6.81        0.05 o   0.4657E+02
   2   5  11        0.74        0.60        0.14 <   0.0000E+00
   3   5  11        0.46        0.53        0.19 <   0.0000E+00
   4   5  11        0.58        0.86        0.26 <   0.0000E+00
   5   5  11        2.48        2.36        0.09 o   0.1015E+03
   6   5  11        0.89        0.76        0.23 <   0.0000E+00
   7   5  11        0.52        0.33        0.26 <   0.0000E+00
   8   5  11        1.09        0.97        0.15 o   0.6647E+02
 -14   6  11        0.70        0.57        0.37 <   0.0000E+00
 -13   6  11        0.62        0.65        0.20 <   0.0000E+00
 -12   6  11        2.56        2.50        0.05 o   0.1099E+03
 -11   6  11        2.61        2.63        0.04 o   0.1133E+03
 -10   6  11        1.01        1.06        0.06 o   0.7574E+02
  -9   6  11        1.87        2.02        0.05 o   0.9749E+02
  -8   6  11        6.49        6.59        0.04 o   0.4675E+02
  -7   6  11        1.83        1.78        0.07 o   0.1105E+03
  -6   6  11        4.41        4.39        0.05 o   0.7869E+02
  -5   6  11        3.22        3.15        0.05 o   0.1018E+03
  -4   6  11        1.47        1.69        0.07 o   0.7967E+02
  -3   6  11        2.15        2.09        0.08 o   0.1124E+03
  -2   6  11        2.19        2.25        0.08 o   0.1149E+03
  -1   6  11        1.77        1.92        0.08 o   0.9185E+02
   0   6  11        2.54        2.62        0.07 o   0.1095E+03
   1   6  11        1.99        2.10        0.07 o   0.1095E+03
   2   6  11        5.71        5.72        0.05 o   0.5846E+02
   3   6  11        1.99        1.88        0.05 o   0.1053E+03
   4   6  11        1.27        1.29        0.08 o   0.9114E+02
   5   6  11        0.52        0.48        0.18 <   0.0000E+00
   6   6  11        0.95        0.99        0.21 <   0.0000E+00
   7   6  11        2.11        2.11        0.07 o   0.1161E+03
   8   6  11        0.92        0.55        0.31 <   0.0000E+00
 -13   7  11        0.52        0.13        0.27 <   0.0000E+00
 -12   7  11        0.55        0.47        0.17 <   0.0000E+00
 -11   7  11        0.97        0.96        0.16 o   0.7047E+02
 -10   7  11        1.32        1.18        0.07 o   0.7195E+02
  -9   7  11        3.88        3.77        0.05 o   0.8628E+02
  -8   7  11        0.45        0.58        0.14 <   0.0000E+00
  -7   7  11        1.10        1.08        0.12 o   0.7576E+02
  -6   7  11        3.10        3.18        0.07 o   0.9875E+02
  -5   7  11        3.83        3.66        0.06 o   0.7801E+02
  -4   7  11        2.83        2.82        0.07 o   0.1100E+03
  -3   7  11        1.34        1.31        0.09 o   0.9235E+02
  -2   7  11        4.98        4.97        0.07 o   0.6868E+02
  -1   7  11        0.99        0.82        0.27 <   0.0000E+00
   0   7  11        4.39        4.40        0.07 o   0.7888E+02
   1   7  11        2.80        2.88        0.07 o   0.1035E+03
   2   7  11        0.48        0.46        0.23 <   0.0000E+00
   3   7  11        1.59        1.69        0.07 o   0.9927E+02
   4   7  11        2.67        2.69        0.06 o   0.1124E+03
   5   7  11        3.77        3.80        0.05 o   0.9012E+02
   6   7  11        0.41        0.78        0.23 <   0.0000E+00
   7   7  11        0.74        0.29        0.36 <   0.0000E+00
 -12   8  11       -0.21        0.28        0.30 <   0.0000E+00
 -11   8  11        2.48        2.31        0.08 o   0.8804E+02
 -10   8  11        0.50        0.22        0.18 <   0.0000E+00
  -9   8  11        1.35        1.39        0.08 o   0.9580E+02
  -8   8  11        0.57        0.39        0.16 <   0.0000E+00
  -7   8  11        2.14        2.30        0.08 o   0.1032E+03
  -6   8  11        1.66        1.63        0.09 o   0.1071E+03
  -5   8  11        0.66        0.98        0.26 <   0.0000E+00
  -4   8  11       -0.38        0.11        0.21 <   0.0000E+00
  -3   8  11        2.44        2.38        0.07 o   0.1123E+03
  -2   8  11        1.84        1.95        0.10 o   0.1045E+03
  -1   8  11        2.96        3.02        0.08 o   0.1062E+03
   0   8  11        0.65        0.89        0.26 <   0.0000E+00
   1   8  11        2.08        2.05        0.09 o   0.1157E+03
   2   8  11        0.61        0.76        0.25 <   0.0000E+00
   3   8  11        4.90        4.89        0.07 o   0.7028E+02
   4   8  11        1.72        1.66        0.07 o   0.1046E+03
   5   8  11       -0.11        0.38        0.21 <   0.0000E+00
 -10   9  11        2.55        2.44        0.08 o   0.1037E+03
  -9   9  11        1.58        1.35        0.08 o   0.7157E+02
  -8   9  11        1.26        1.07        0.10 o   0.6282E+02
  -7   9  11        1.18        0.96        0.10 o   0.5909E+02
  -6   9  11        0.63        0.80        0.28 <   0.0000E+00
  -5   9  11       -0.41        0.09        0.25 <   0.0000E+00
  -4   9  11        3.06        3.15        0.07 o   0.9852E+02
  -3   9  11        1.73        1.73        0.09 o   0.1102E+03
  -2   9  11        3.39        3.32        0.09 o   0.9645E+02
  -1   9  11        0.42        0.66        0.29 <   0.0000E+00
   0   9  11        1.19        1.36        0.14 o   0.7636E+02
   1   9  11       -0.49        0.26        0.25 <   0.0000E+00
   2   9  11        1.24        1.34        0.12 o   0.8908E+02
   3   9  11        0.95        1.01        0.37 <   0.0000E+00
   4   9  11        2.06        2.19        0.19 o   0.1026E+03
  -8  10  11        0.41        0.14        0.25 <   0.0000E+00
  -7  10  11        0.99        0.87        0.24 <   0.0000E+00
  -6  10  11        0.51        0.59        0.28 <   0.0000E+00
  -5  10  11        0.78        0.53        0.30 <   0.0000E+00
  -4  10  11        1.45        1.33        0.12 o   0.8430E+02
  -3  10  11        2.50        2.51        0.10 o   0.1145E+03
  -2  10  11        2.45        2.35        0.10 o   0.1100E+03
  -1  10  11        0.84        1.10        0.31 <   0.0000E+00
 -16   0  12        0.83        0.96        0.41 <   0.0000E+00
 -14   0  12        2.31        2.46        0.07 o   0.9643E+02
 -12   0  12        3.52        3.47        0.05 o   0.9633E+02
 -10   0  12        4.32        4.39        0.04 o   0.7811E+02
  -8   0  12        9.48        9.45        0.05 o   0.3032E+02
  -6   0  12        0.93        1.05        0.11 o   0.6991E+02
  -4   0  12        5.86        5.95        0.04 o   0.5508E+02
  -2   0  12       -0.16        0.53        0.16 <   0.0000E+00
   0   0  12       -0.46        0.12        0.24 <   0.0000E+00
   2   0  12        3.13        3.22        0.14 o   0.9611E+02
   4   0  12        0.81        0.90        0.50 <   0.0000E+00
   6   0  12        3.42        3.10        0.16 o   0.5229E+02
   8   0  12        2.45        2.44        0.19 o   0.1149E+03
 -16   1  12       -0.28        0.22        0.27 <   0.0000E+00
 -15   1  12        2.81        2.60        0.05 o   0.8219E+02
 -14   1  12       -0.36        0.13        0.12 <   0.0000E+00
 -13   1  12        1.88        1.97        0.05 o   0.1050E+03
 -12   1  12        0.27        0.11        0.12 <   0.0000E+00
 -11   1  12        2.88        2.95        0.03 o   0.1025E+03
 -10   1  12        2.20        2.22        0.03 o   0.1144E+03
  -9   1  12        0.68        0.71        0.11 o   0.6973E+02
  -8   1  12        0.40        0.69        0.09 <   0.0000E+00
  -7   1  12        1.39        1.19        0.04 o   0.7041E+02
  -6   1  12        2.56        2.67        0.03 o   0.9948E+02
  -5   1  12        7.00        6.97        0.03 o   0.4544E+02
  -4   1  12        3.58        3.67        0.03 o   0.8988E+02
  -3   1  12        0.26        0.38        0.12 <   0.0000E+00
  -2   1  12        2.37        2.36        0.05 o   0.1158E+03
  -1   1  12        2.75        2.92        0.05 o   0.9053E+02
   0   1  12        2.20        2.41        0.06 o   0.8365E+02
   1   1  12        0.94        0.94        0.26 <   0.0000E+00
   2   1  12        5.03        5.12        0.07 o   0.6400E+02
   3   1  12        6.71        6.91        0.08 o   0.4110E+02
   4   1  12        3.33        3.54        0.11 o   0.7470E+02
   5   1  12        2.55        2.57        0.11 o   0.1141E+03
   6   1  12        1.29        1.09        0.16 o   0.6251E+02
   7   1  12        1.33        1.17        0.17 o   0.7030E+02
   8   1  12        1.26        1.17        0.18 o   0.7852E+02
   9   1  12        3.05        2.87        0.13 o   0.7852E+02
 -16   2  12        1.95        1.94        0.10 o   0.1140E+03
 -15   2  12        0.47        0.01        0.19 <   0.0000E+00
 -14   2  12        0.51        0.61        0.13 <   0.0000E+00
 -13   2  12        3.62        3.50        0.04 o   0.8481E+02
 -12   2  12        3.74        3.82        0.04 o   0.8633E+02
 -11   2  12        1.12        1.09        0.05 o   0.7673E+02
 -10   2  12        0.85        0.94        0.10 o   0.6779E+02
  -9   2  12        0.90        0.97        0.12 o   0.7016E+02
  -8   2  12        0.21        0.14        0.10 <   0.0000E+00
  -7   2  12        1.65        1.65        0.04 o   0.1083E+03
  -6   2  12        4.48        4.57        0.03 o   0.7138E+02
  -5   2  12        2.66        2.61        0.03 o   0.1117E+03
  -4   2  12        1.48        1.45        0.03 o   0.9904E+02
  -3   2  12        5.18        5.35        0.04 o   0.5804E+02
  -2   2  12        3.83        3.99        0.05 o   0.7485E+02
  -1   2  12        1.35        1.26        0.07 o   0.8248E+02
   0   2  12        3.65        3.61        0.06 o   0.9352E+02
   1   2  12        2.26        2.18        0.07 o   0.1121E+03
   2   2  12        0.93        0.82        0.26 <   0.0000E+00
   3   2  12        3.58        3.59        0.08 o   0.9320E+02
   4   2  12        3.34        3.17        0.08 o   0.8941E+02
   5   2  12       -0.47        0.41        0.34 <   0.0000E+00
   6   2  12        3.18        3.11        0.11 o   0.1006E+03
   7   2  12        1.66        1.68        0.15 o   0.1086E+03
   8   2  12        0.57        0.60        0.40 <   0.0000E+00
   9   2  12        1.32        1.22        0.19 o   0.8288E+02
 -15   3  12        1.69        1.64        0.08 o   0.1054E+03
 -14   3  12        1.96        1.97        0.05 o   0.1148E+03
 -13   3  12        4.12        4.03        0.04 o   0.8240E+02
 -12   3  12        0.11        0.15        0.13 <   0.0000E+00
 -11   3  12        2.57        2.63        0.04 o   0.1111E+03
 -10   3  12        0.80        0.70        0.13 o   0.6751E+02
  -9   3  12        2.54        2.58        0.04 o   0.1102E+03
  -8   3  12        0.77        0.66        0.13 o   0.6810E+02
  -7   3  12        3.92        3.97        0.03 o   0.8408E+02
  -6   3  12        2.83        2.71        0.03 o   0.1058E+03
  -5   3  12        2.63        2.88        0.03 o   0.7095E+02
  -4   3  12        4.86        5.18        0.03 o   0.4613E+02
  -3   3  12        4.59        4.50        0.03 o   0.7489E+02
  -2   3  12        4.05        4.07        0.05 o   0.8499E+02
  -1   3  12        1.18        1.19        0.12 o   0.8632E+02
   0   3  12        0.74        0.72        0.43 <   0.0000E+00
   1   3  12        0.55        0.21        0.25 <   0.0000E+00
   2   3  12        4.93        4.99        0.07 o   0.6671E+02
   3   3  12        1.87        1.90        0.10 o   0.1129E+03
   4   3  12        6.33        6.42        0.08 o   0.4928E+02
   5   3  12        1.61        1.62        0.11 o   0.1069E+03
   6   3  12        1.26        1.31        0.17 o   0.9091E+02
   7   3  12        1.33        1.10        0.17 o   0.6086E+02
   8   3  12        2.10        1.97        0.14 o   0.9964E+02
   9   3  12        2.60        2.37        0.14 o   0.7681E+02
 -15   4  12        0.82        0.97        0.30 <   0.0000E+00
 -14   4  12        0.31        0.63        0.21 <   0.0000E+00
 -13   4  12        1.22        1.39        0.07 o   0.8271E+02
 -12   4  12        1.96        1.87        0.05 o   0.1066E+03
 -11   4  12        0.83        0.89        0.14 o   0.7028E+02
 -10   4  12        1.95        1.99        0.05 o   0.1140E+03
  -9   4  12        0.85        1.04        0.16 <   0.0000E+00
  -8   4  12        1.51        1.50        0.06 o   0.1021E+03
  -7   4  12        0.28        0.25        0.14 <   0.0000E+00
  -6   4  12        0.55        0.95        0.13 <   0.0000E+00
  -5   4  12        0.41        0.39        0.10 <   0.0000E+00
  -4   4  12        1.85        1.97        0.04 o   0.1028E+03
  -3   4  12        3.85        3.79        0.03 o   0.8894E+02
  -2   4  12        0.29        0.18        0.10 <   0.0000E+00
  -1   4  12        5.30        5.19        0.06 o   0.6394E+02
   0   4  12        0.86        0.84        0.25 <   0.0000E+00
   1   4  12        4.82        4.90        0.09 o   0.6898E+02
   2   4  12        1.33        1.24        0.12 o   0.8175E+02
   3   4  12        3.05        3.18        0.09 o   0.8988E+02
   4   4  12        2.15        2.30        0.10 o   0.9941E+02
   5   4  12        0.60        0.56        0.28 <   0.0000E+00
   6   4  12        2.54        2.66        0.12 o   0.1032E+03
   7   4  12        0.90        0.44        0.42 <   0.0000E+00
   8   4  12       -0.51        0.53        0.40 <   0.0000E+00
 -14   5  12        3.27        3.14        0.07 o   0.9282E+02
 -13   5  12       -0.37        0.27        0.18 <   0.0000E+00
 -12   5  12        0.83        0.72        0.15 <   0.0000E+00
 -11   5  12       -0.29        0.14        0.15 <   0.0000E+00
 -10   5  12        6.33        6.23        0.05 o   0.5123E+02
  -9   5  12        0.18        0.33        0.20 <   0.0000E+00
  -8   5  12        2.06        1.91        0.07 o   0.9269E+02
  -7   5  12        2.31        2.44        0.06 o   0.9518E+02
  -6   5  12        5.56        5.60        0.05 o   0.5942E+02
  -5   5  12        3.47        3.51        0.06 o   0.9444E+02
  -4   5  12        1.48        1.28        0.09 o   0.7259E+02
  -3   5  12        0.48        0.09        0.23 <   0.0000E+00
  -2   5  12        1.71        1.69        0.06 o   0.1091E+03
  -1   5  12        6.18        6.35        0.05 o   0.4634E+02
   0   5  12        1.76        1.73        0.06 o   0.1061E+03
   1   5  12        0.80        0.82        0.18 <   0.0000E+00
   2   5  12        0.91        0.98        0.22 <   0.0000E+00
   3   5  12        0.42        0.13        0.21 <   0.0000E+00
   4   5  12        3.75        3.69        0.08 o   0.9022E+02
   5   5  12        0.71        0.71        0.29 <   0.0000E+00
   6   5  12        1.26        1.32        0.14 o   0.9110E+02
   7   5  12       -0.16        0.49        0.41 <   0.0000E+00
 -14   6  12        0.41        0.98        0.48 <   0.0000E+00
 -13   6  12        2.20        2.03        0.07 o   0.9057E+02
 -12   6  12        0.69        0.62        0.15 <   0.0000E+00
 -11   6  12        2.16        2.05        0.06 o   0.1038E+03
 -10   6  12        2.84        2.75        0.07 o   0.1061E+03
  -9   6  12       -0.22        0.18        0.25 <   0.0000E+00
  -8   6  12        2.34        2.44        0.08 o   0.1109E+03
  -7   6  12        2.26        2.23        0.07 o   0.1140E+03
  -6   6  12        0.76        0.54        0.22 <   0.0000E+00
  -5   6  12        1.75        1.77        0.08 o   0.1102E+03
  -4   6  12        0.97        0.75        0.27 <   0.0000E+00
  -3   6  12        2.73        2.70        0.08 o   0.1101E+03
  -2   6  12        2.57        2.59        0.07 o   0.1111E+03
  -1   6  12       -0.41        0.33        0.21 <   0.0000E+00
   0   6  12       -0.64        0.16        0.20 <   0.0000E+00
   1   6  12        2.73        2.94        0.07 o   0.7184E+02
   2   6  12        1.97        1.87        0.05 o   0.1020E+03
   3   6  12        3.59        3.49        0.06 o   0.8880E+02
   4   6  12        1.45        1.59        0.08 o   0.9345E+02
   5   6  12        3.13        3.08        0.06 o   0.1022E+03
   6   6  12        0.25        0.53        0.19 <   0.0000E+00
   7   6  12        2.35        2.17        0.07 o   0.9290E+02
 -13   7  12        2.01        1.98        0.11 o   0.1134E+03
 -12   7  12        0.78        0.48        0.23 <   0.0000E+00
 -11   7  12        2.88        2.88        0.06 o   0.1092E+03
 -10   7  12        1.59        1.64        0.11 o   0.1063E+03
  -9   7  12        2.48        2.38        0.08 o   0.1050E+03
  -8   7  12        1.29        1.36        0.11 o   0.9297E+02
  -7   7  12        1.07        1.03        0.12 o   0.7179E+02
  -6   7  12        2.30        2.33        0.08 o   0.1154E+03
  -5   7  12        2.73        2.77        0.07 o   0.1094E+03
  -4   7  12        5.88        5.84        0.07 o   0.5672E+02
  -3   7  12        3.16        3.11        0.08 o   0.1037E+03
  -2   7  12        0.53        0.45        0.26 <   0.0000E+00
  -1   7  12        0.38        0.65        0.24 <   0.0000E+00
   0   7  12       -0.22        0.69        0.22 <   0.0000E+00
   1   7  12        6.38        6.42        0.07 o   0.5103E+02
   2   7  12        1.47        1.59        0.09 o   0.9414E+02
   3   7  12        0.54        0.49        0.16 <   0.0000E+00
   4   7  12        2.42        2.36        0.07 o   0.1125E+03
   5   7  12        1.42        1.34        0.10 o   0.8823E+02
   6   7  12        0.85        0.56        0.29 <   0.0000E+00
 -11   8  12        1.77        1.76        0.09 o   0.1117E+03
 -10   8  12        0.92        0.55        0.22 <   0.0000E+00
  -9   8  12        0.30        0.68        0.28 <   0.0000E+00
  -8   8  12        4.97        4.81        0.07 o   0.6135E+02
  -7   8  12       -0.33        0.25        0.24 <   0.0000E+00
  -6   8  12       -0.45        0.06        0.25 <   0.0000E+00
  -5   8  12        0.76        0.42        0.26 <   0.0000E+00
  -4   8  12        1.35        1.33        0.10 o   0.8946E+02
  -3   8  12       -0.40        0.45        0.28 <   0.0000E+00
  -2   8  12       -0.55        0.26        0.26 <   0.0000E+00
  -1   8  12        1.03        1.12        0.14 o   0.7707E+02
   0   8  12        0.98        1.02        0.29 <   0.0000E+00
   1   8  12        0.96        0.99        0.27 <   0.0000E+00
   2   8  12        1.93        1.79        0.09 o   0.9602E+02
   3   8  12        1.24        1.28        0.09 o   0.8965E+02
   4   8  12        1.14        1.23        0.10 o   0.8434E+02
  -9   9  12        1.43        1.45        0.09 o   0.9903E+02
  -8   9  12       -0.24        0.26        0.19 <   0.0000E+00
  -7   9  12        1.46        1.24        0.09 o   0.7136E+02
  -6   9  12        0.77        0.73        0.21 <   0.0000E+00
  -5   9  12        2.07        2.13        0.09 o   0.1143E+03
  -4   9  12       -0.77        0.09        0.33 <   0.0000E+00
  -3   9  12        3.11        3.22        0.09 o   0.9299E+02
  -2   9  12       -0.06        0.78        0.30 <   0.0000E+00
  -1   9  12        4.05        3.94        0.08 o   0.8131E+02
   0   9  12       -0.85        0.22        0.26 <   0.0000E+00
   1   9  12       -0.36        0.40        0.27 <   0.0000E+00
   2   9  12        2.56        2.51        0.11 o   0.1125E+03
   3   9  12        0.78        0.30        0.64 <   0.0000E+00
  -7  10  12        0.73        0.61        0.27 <   0.0000E+00
  -6  10  12        2.23        2.20        0.10 o   0.1149E+03
  -5  10  12        1.47        1.46        0.19 o   0.1003E+03
  -4  10  12        2.31        2.18        0.15 o   0.1032E+03
  -3  10  12       -0.81        0.38        0.45 <   0.0000E+00
 -15   0  13        1.23        1.16        0.13 o   0.7783E+02
 -13   0  13        1.45        1.16        0.07 o   0.5025E+02
 -11   0  13        2.94        3.27        0.06 o   0.4352E+02
  -9   0  13        4.49        4.55        0.06 o   0.7176E+02
  -7   0  13        6.48        6.77        0.04 o   0.3905E+02
  -5   0  13        7.31        7.29        0.05 o   0.4297E+02
  -3   0  13        6.58        6.49        0.07 o   0.4902E+02
  -1   0  13        6.81        6.74        0.08 o   0.4707E+02
   1   0  13        3.69        3.76        0.09 o   0.8611E+02
   3   0  13        0.71        0.66        0.47 <   0.0000E+00
   5   0  13        0.71        1.00        0.53 <   0.0000E+00
   7   0  13        0.84        0.01        0.60 <   0.0000E+00
 -16   1  13        1.00        0.94        0.39 <   0.0000E+00
 -15   1  13        2.45        2.31        0.06 o   0.9917E+02
 -14   1  13        0.29        0.36        0.13 <   0.0000E+00
 -13   1  13        0.64        0.87        0.12 <   0.0000E+00
 -12   1  13        3.87        3.93        0.03 o   0.8521E+02
 -11   1  13        4.08        3.93        0.04 o   0.7754E+02
 -10   1  13        5.62        5.61        0.04 o   0.5972E+02
  -9   1  13        1.69        1.84        0.05 o   0.9626E+02
  -8   1  13        0.22        0.26        0.11 <   0.0000E+00
  -7   1  13        1.40        1.32        0.04 o   0.8820E+02
  -6   1  13        5.28        5.21        0.03 o   0.6350E+02
  -5   1  13        6.20        6.27        0.03 o   0.5171E+02
  -4   1  13        1.85        1.81        0.04 o   0.1118E+03
  -3   1  13        3.66        3.69        0.05 o   0.9284E+02
  -2   1  13        7.33        7.45        0.06 o   0.4045E+02
  -1   1  13        0.40        0.16        0.13 <   0.0000E+00
   0   1  13        6.74        6.71        0.13 o   0.4767E+02
   1   1  13        3.38        3.53        0.08 o   0.7893E+02
   2   1  13        0.52        0.55        0.26 <   0.0000E+00
   3   1  13        0.83        0.85        0.37 <   0.0000E+00
   4   1  13        3.10        2.95        0.11 o   0.9075E+02
   5   1  13        1.20        1.35        0.17 o   0.8401E+02
   6   1  13        0.50        0.18        0.37 <   0.0000E+00
   7   1  13        1.68        1.58        0.16 o   0.9885E+02
   8   1  13        2.70        2.43        0.14 o   0.6465E+02
 -15   2  13        0.50        0.50        0.23 <   0.0000E+00
 -14   2  13        1.10        1.06        0.08 o   0.7205E+02
 -13   2  13        0.85        0.53        0.14 o   0.4361E+02
 -12   2  13        0.40        0.47        0.11 <   0.0000E+00
 -11   2  13        3.76        3.70        0.05 o   0.9123E+02
 -10   2  13       -0.34        0.09        0.13 <   0.0000E+00
  -9   2  13        4.54        4.75        0.04 o   0.6154E+02
  -8   2  13       -0.15        0.29        0.11 <   0.0000E+00
  -7   2  13        6.10        6.18        0.04 o   0.5107E+02
  -6   2  13        3.92        4.05        0.03 o   0.7729E+02
  -5   2  13        1.35        1.15        0.04 o   0.7008E+02
  -4   2  13        3.00        3.28        0.03 o   0.6338E+02
  -3   2  13        1.63        1.72        0.04 o   0.1046E+03
  -2   2  13        0.96        1.10        0.18 <   0.0000E+00
  -1   2  13        1.89        1.85        0.09 o   0.1109E+03
   0   2  13        8.09        7.94        0.14 o   0.3661E+02
   1   2  13        3.87        3.87        0.08 o   0.8916E+02
   2   2  13        0.63        0.72        0.26 <   0.0000E+00
   3   2  13       -0.10        0.04        0.25 <   0.0000E+00
   4   2  13        1.23        1.28        0.17 o   0.8847E+02
   5   2  13        1.05        0.98        0.19 <   0.0000E+00
   6   2  13        0.19        0.73        0.37 <   0.0000E+00
   7   2  13        1.27        1.20        0.19 o   0.8146E+02
   8   2  13        1.06        0.88        0.22 <   0.0000E+00
 -15   3  13        2.85        2.71        0.08 o   0.9561E+02
 -14   3  13        0.73        0.73        0.18 <   0.0000E+00
 -13   3  13        1.60        1.72        0.06 o   0.9666E+02
 -12   3  13        0.14        0.14        0.17 <   0.0000E+00
 -11   3  13        4.03        4.04        0.04 o   0.8593E+02
 -10   3  13        2.09        2.13        0.05 o   0.1155E+03
  -9   3  13        1.65        1.64        0.06 o   0.1079E+03
  -8   3  13        1.97        1.90        0.05 o   0.1122E+03
  -7   3  13        5.50        5.53        0.04 o   0.5998E+02
  -6   3  13        0.77        0.90        0.13 <   0.0000E+00
  -5   3  13        2.39        2.38        0.04 o   0.1155E+03
  -4   3  13        2.00        2.03        0.04 o   0.1146E+03
  -3   3  13        1.02        1.01        0.09 o   0.7203E+02
  -2   3  13        2.46        2.56        0.08 o   0.1020E+03
  -1   3  13        7.25        7.61        0.14 o   0.3116E+02
   0   3  13        4.39        4.57        0.13 o   0.6893E+02
   1   3  13        1.22        1.04        0.12 o   0.6871E+02
   2   3  13        3.64        3.85        0.08 o   0.6980E+02
   3   3  13        0.66        0.28        0.27 <   0.0000E+00
   4   3  13        1.60        1.53        0.11 o   0.1013E+03
   5   3  13        0.63        0.64        0.38 <   0.0000E+00
   6   3  13        0.99        0.89        0.42 <   0.0000E+00
   7   3  13        1.70        1.83        0.16 o   0.1046E+03
   8   3  13        1.76        1.65        0.16 o   0.1038E+03
 -15   4  13        1.23        1.05        0.17 o   0.6190E+02
 -14   4  13        1.17        1.15        0.11 o   0.8149E+02
 -13   4  13        2.44        2.48        0.06 o   0.1140E+03
 -12   4  13        2.80        2.71        0.06 o   0.1072E+03
 -11   4  13        0.43        0.43        0.19 <   0.0000E+00
 -10   4  13        1.34        1.31        0.09 o   0.9296E+02
  -9   4  13        0.21        0.67        0.19 <   0.0000E+00
  -8   4  13        1.65        1.64        0.07 o   0.1066E+03
  -7   4  13        0.65        0.57        0.21 <   0.0000E+00
  -6   4  13        2.33        2.30        0.08 o   0.1159E+03
  -5   4  13        3.90        3.93        0.07 o   0.8637E+02
  -4   4  13        0.59        0.63        0.15 <   0.0000E+00
  -3   4  13        0.40        0.58        0.15 <   0.0000E+00
  -2   4  13        0.41        0.53        0.18 <   0.0000E+00
  -1   4  13        0.73        0.88        0.27 <   0.0000E+00
   0   4  13        1.08        1.01        0.24 <   0.0000E+00
   1   4  13        0.64        0.53        0.31 <   0.0000E+00
   2   4  13        6.28        6.30        0.08 o   0.5135E+02
   3   4  13        2.16        2.18        0.10 o   0.1163E+03
   4   4  13        1.86        1.89        0.11 o   0.1133E+03
   5   4  13        1.89        1.78        0.11 o   0.1009E+03
   6   4  13        2.68        2.33        0.12 o   0.5497E+02
   7   4  13        0.45        0.33        0.39 <   0.0000E+00
 -14   5  13       -0.53        0.06        0.28 <   0.0000E+00
 -13   5  13       -0.50        0.46        0.22 <   0.0000E+00
 -12   5  13        1.49        1.56        0.09 o   0.1002E+03
 -11   5  13        2.64        2.59        0.06 o   0.1113E+03
 -10   5  13        1.70        1.80        0.09 o   0.1058E+03
  -9   5  13        1.67        1.69        0.09 o   0.1078E+03
  -8   5  13       -0.61        0.11        0.22 <   0.0000E+00
  -7   5  13        1.38        1.38        0.09 o   0.9496E+02
  -6   5  13        2.29        2.33        0.09 o   0.1109E+03
  -5   5  13        3.54        3.42        0.07 o   0.8625E+02
  -4   5  13        1.36        1.34        0.10 o   0.9527E+02
  -3   5  13        6.31        6.46        0.07 o   0.4731E+02
  -2   5  13        1.79        1.81        0.08 o   0.1121E+03
  -1   5  13        3.02        3.12        0.05 o   0.9927E+02
   0   5  13        2.34        2.26        0.09 o   0.1081E+03
   1   5  13        0.26        0.31        0.25 <   0.0000E+00
   2   5  13        2.58        2.81        0.07 o   0.8217E+02
   3   5  13        3.37        3.41        0.07 o   0.9927E+02
   4   5  13        1.43        1.71        0.10 o   0.5962E+02
   5   5  13        0.77        0.91        0.31 <   0.0000E+00
   6   5  13       -0.31        0.25        0.30 <   0.0000E+00
   7   5  13        1.92        1.72        0.15 o   0.7508E+02
 -13   6  13        1.32        1.45        0.13 o   0.9056E+02
 -12   6  13        2.62        2.58        0.07 o   0.1130E+03
 -11   6  13        1.31        1.08        0.10 o   0.6192E+02
 -10   6  13        1.01        0.86        0.14 o   0.6442E+02
  -9   6  13        1.50        1.50        0.10 o   0.1017E+03
  -8   6  13        1.09        0.87        0.12 o   0.5538E+02
  -7   6  13        1.59        1.52        0.09 o   0.1007E+03
  -6   6  13        0.69        0.52        0.23 <   0.0000E+00
  -5   6  13        0.67        0.87        0.27 <   0.0000E+00
  -4   6  13        3.22        3.17        0.07 o   0.1012E+03
  -3   6  13        1.51        1.30        0.10 o   0.7375E+02
  -2   6  13        1.61        1.58        0.09 o   0.1050E+03
  -1   6  13        3.32        3.42        0.07 o   0.9358E+02
   0   6  13        3.59        3.62        0.07 o   0.9262E+02
   1   6  13        0.73        0.82        0.20 <   0.0000E+00
   2   6  13        0.51        0.65        0.21 <   0.0000E+00
   3   6  13       -0.38        0.10        0.18 <   0.0000E+00
   4   6  13        1.19        1.27        0.09 o   0.8744E+02
   5   6  13        2.47        2.39        0.07 o   0.1111E+03
   6   6  13        2.88        2.97        0.07 o   0.1029E+03
 -12   7  13        1.05        1.28        0.13 o   0.6623E+02
 -11   7  13        1.30        1.29        0.10 o   0.8976E+02
 -10   7  13        3.77        3.80        0.07 o   0.9061E+02
  -9   7  13        0.63        0.72        0.27 <   0.0000E+00
  -8   7  13        0.73        0.66        0.26 <   0.0000E+00
  -7   7  13        2.17        2.18        0.08 o   0.1157E+03
  -6   7  13        0.80        0.96        0.24 <   0.0000E+00
  -5   7  13        1.78        1.76        0.10 o   0.1118E+03
  -4   7  13       -0.25        0.16        0.26 <   0.0000E+00
  -3   7  13        2.09        2.29        0.09 o   0.8320E+02
  -2   7  13        3.55        3.60        0.08 o   0.9466E+02
  -1   7  13        2.40        2.32        0.08 o   0.1081E+03
   0   7  13        0.55        0.66        0.24 <   0.0000E+00
   1   7  13       -0.24        0.24        0.22 <   0.0000E+00
   2   7  13        1.68        1.69        0.07 o   0.1089E+03
   3   7  13       -0.48        0.29        0.20 <   0.0000E+00
   4   7  13        3.28        3.20        0.07 o   0.9644E+02
   5   7  13        1.75        1.84        0.11 o   0.1088E+03
 -11   8  13        0.55        0.14        0.22 <   0.0000E+00
 -10   8  13        0.55        0.60        0.21 <   0.0000E+00
  -9   8  13       -0.54        0.29        0.18 <   0.0000E+00
  -8   8  13        1.06        0.98        0.15 o   0.6930E+02
  -7   8  13        1.80        1.81        0.09 o   0.1122E+03
  -6   8  13        0.72        0.69        0.26 <   0.0000E+00
  -5   8  13        1.28        1.30        0.14 o   0.9119E+02
  -4   8  13        1.91        1.88        0.10 o   0.1141E+03
  -3   8  13        1.37        1.54        0.12 o   0.8780E+02
  -2   8  13        0.80        0.82        0.28 <   0.0000E+00
  -1   8  13       -0.46        0.36        0.25 <   0.0000E+00
   0   8  13        1.52        1.52        0.11 o   0.1028E+03
   1   8  13       -0.47        0.20        0.24 <   0.0000E+00
   2   8  13        2.56        2.73        0.06 o   0.9287E+02
   3   8  13        0.80        0.49        0.23 <   0.0000E+00
  -9   9  13       -0.58        0.31        0.21 <   0.0000E+00
  -8   9  13        0.70        0.53        0.22 <   0.0000E+00
  -7   9  13        1.06        1.15        0.11 o   0.7913E+02
  -6   9  13        2.19        2.22        0.10 o   0.1163E+03
  -5   9  13        0.51        0.74        0.27 <   0.0000E+00
  -4   9  13        1.34        1.39        0.12 o   0.9435E+02
  -3   9  13       -0.22        0.51        0.25 <   0.0000E+00
  -2   9  13        0.55        0.63        0.26 <   0.0000E+00
  -1   9  13        0.95        0.68        0.30 <   0.0000E+00
   0   9  13        1.97        1.86        0.13 o   0.1023E+03
 -14   0  14        1.81        1.76        0.09 o   0.1079E+03
 -12   0  14        2.17        2.18        0.11 o   0.1160E+03
 -10   0  14        8.65        8.66        0.08 o   0.3390E+02
  -8   0  14        0.91        1.07        0.25 <   0.0000E+00
  -6   0  14        5.54        5.62        0.06 o   0.5866E+02
  -4   0  14        5.05        4.93        0.12 o   0.6619E+02
  -2   0  14        1.92        1.83        0.14 o   0.1068E+03
   0   0  14        4.48        4.44        0.13 o   0.7717E+02
   2   0  14        3.21        3.40        0.15 o   0.7137E+02
   4   0  14        0.79        0.83        0.54 <   0.0000E+00
   6   0  14       -0.42        0.55        0.54 <   0.0000E+00
 -15   1  14        2.27        2.31        0.07 o   0.1151E+03
 -14   1  14       -0.17        0.02        0.15 <   0.0000E+00
 -13   1  14        1.48        1.53        0.08 o   0.1016E+03
 -12   1  14        1.02        1.13        0.11 o   0.7628E+02
 -11   1  14        3.63        3.63        0.06 o   0.9418E+02
 -10   1  14        1.01        1.07        0.09 o   0.7588E+02
  -9   1  14        0.52        0.49        0.15 <   0.0000E+00
  -8   1  14        0.61        0.65        0.17 <   0.0000E+00
  -7   1  14        4.57        4.58        0.05 o   0.7587E+02
  -6   1  14        3.15        3.02        0.05 o   0.9822E+02
  -5   1  14        5.18        5.25        0.04 o   0.6273E+02
  -4   1  14        3.54        3.57        0.06 o   0.9451E+02
  -3   1  14        1.60        1.81        0.11 o   0.8941E+02
  -2   1  14        6.25        6.53        0.09 o   0.4133E+02
  -1   1  14        0.47        0.28        0.26 <   0.0000E+00
   0   1  14        3.72        3.97        0.13 o   0.6235E+02
   1   1  14        4.93        5.10        0.08 o   0.5959E+02
   2   1  14        0.76        0.66        0.28 <   0.0000E+00
   3   1  14        1.47        1.40        0.15 o   0.9310E+02
   4   1  14        1.77        1.72        0.14 o   0.1091E+03
   5   1  14        1.53        1.53        0.16 o   0.1038E+03
   6   1  14        0.47        0.31        0.39 <   0.0000E+00
   7   1  14        0.92        1.20        0.46 <   0.0000E+00
 -15   2  14       -0.12        0.32        0.27 <   0.0000E+00
 -14   2  14        1.08        1.05        0.09 o   0.7458E+02
 -13   2  14        2.12        2.14        0.06 o   0.1161E+03
 -12   2  14        1.04        1.04        0.11 o   0.7616E+02
 -11   2  14        3.48        3.47        0.06 o   0.9731E+02
 -10   2  14        1.54        1.67        0.08 o   0.9812E+02
  -9   2  14        3.59        3.63        0.05 o   0.9183E+02
  -8   2  14        7.12        7.17        0.06 o   0.4359E+02
  -7   2  14        1.30        1.38        0.08 o   0.9333E+02
  -6   2  14        3.48        3.58        0.05 o   0.9040E+02
  -5   2  14        0.56        0.72        0.12 <   0.0000E+00
  -4   2  14        0.13        0.10        0.12 <   0.0000E+00
  -3   2  14        3.33        3.24        0.14 o   0.9701E+02
  -2   2  14        1.33        1.20        0.18 o   0.7739E+02
  -1   2  14        0.65        0.97        0.42 <   0.0000E+00
   0   2  14        3.45        3.35        0.13 o   0.9700E+02
   1   2  14        2.79        2.84        0.09 o   0.1082E+03
   2   2  14        3.88        3.97        0.08 o   0.8396E+02
   3   2  14        1.05        1.32        0.15 o   0.6198E+02
   4   2  14        0.72        0.62        0.39 <   0.0000E+00
   5   2  14        2.39        2.34        0.13 o   0.1149E+03
   6   2  14       -0.30        0.48        0.38 <   0.0000E+00
   7   2  14       -0.25        0.17        0.41 <   0.0000E+00
 -15   3  14       -0.33        0.24        0.27 <   0.0000E+00
 -14   3  14        0.59        0.81        0.22 <   0.0000E+00
 -13   3  14        0.17        0.08        0.20 <   0.0000E+00
 -12   3  14        2.78        2.65        0.07 o   0.9424E+02
 -11   3  14        3.61        3.42        0.06 o   0.7986E+02
 -10   3  14        1.17        1.17        0.10 o   0.8151E+02
  -9   3  14        1.47        1.56        0.08 o   0.9656E+02
  -8   3  14        1.63        1.61        0.08 o   0.1078E+03
  -7   3  14        5.91        5.95        0.07 o   0.5489E+02
  -6   3  14        3.63        3.66        0.07 o   0.9379E+02
  -5   3  14        1.71        1.68        0.06 o   0.1089E+03
  -4   3  14        3.36        3.33        0.05 o   0.9940E+02
  -3   3  14        3.50        3.64        0.06 o   0.8257E+02
  -2   3  14        1.64        1.80        0.18 o   0.8996E+02
  -1   3  14        0.60        0.23        0.43 <   0.0000E+00
   0   3  14        1.29        1.43        0.20 o   0.8948E+02
   1   3  14        1.02        1.08        0.17 o   0.7602E+02
   2   3  14        2.53        2.74        0.09 o   0.8702E+02
   3   3  14        3.93        3.93        0.08 o   0.8762E+02
   4   3  14        0.89        0.78        0.31 <   0.0000E+00
   5   3  14        0.51        0.35        0.40 <   0.0000E+00
   6   3  14        1.20        1.13        0.20 o   0.7809E+02
   7   3  14        0.88        0.84        0.44 <   0.0000E+00
 -14   4  14        1.17        1.32        0.11 o   0.7861E+02
 -13   4  14       -0.18        0.19        0.25 <   0.0000E+00
 -12   4  14        0.59        0.51        0.25 <   0.0000E+00
 -11   4  14        0.41        0.34        0.23 <   0.0000E+00
 -10   4  14        2.39        2.41        0.07 o   0.1152E+03
  -9   4  14        3.62        3.50        0.07 o   0.9144E+02
  -8   4  14        1.09        1.22        0.11 o   0.8018E+02
  -7   4  14        3.86        4.01        0.07 o   0.7976E+02
  -6   4  14        0.82        0.69        0.25 <   0.0000E+00
  -5   4  14        5.66        5.72        0.07 o   0.5782E+02
  -4   4  14        2.11        2.20        0.07 o   0.1111E+03
  -3   4  14        2.98        2.95        0.05 o   0.1072E+03
  -2   4  14        1.97        1.84        0.10 o   0.1001E+03
  -1   4  14        3.06        3.13        0.08 o   0.9804E+02
   0   4  14        0.53        1.25        0.47 <   0.0000E+00
   1   4  14        1.87        1.96        0.17 o   0.1079E+03
   2   4  14        1.66        1.79        0.11 o   0.9341E+02
   3   4  14       -0.58        0.36        0.28 <   0.0000E+00
   4   4  14        1.44        1.40        0.12 o   0.9803E+02
   5   4  14        3.03        3.04        0.10 o   0.1059E+03
   6   4  14       -0.49        0.50        0.40 <   0.0000E+00
 -14   5  14        0.46        0.50        0.30 <   0.0000E+00
 -13   5  14        1.56        1.76        0.11 o   0.8087E+02
 -12   5  14        1.93        1.88        0.09 o   0.1085E+03
 -11   5  14        0.68        1.00        0.25 <   0.0000E+00
 -10   5  14        2.48        2.20        0.07 o   0.5888E+02
  -9   5  14        0.44        0.32        0.23 <   0.0000E+00
  -8   5  14        3.41        3.47        0.06 o   0.9411E+02
  -7   5  14       -0.64        0.42        0.24 <   0.0000E+00
  -6   5  14        2.07        2.16        0.09 o   0.1142E+03
  -5   5  14        3.03        3.02        0.07 o   0.1066E+03
  -4   5  14        2.04        2.04        0.08 o   0.1156E+03
  -3   5  14        1.57        1.57        0.09 o   0.1058E+03
  -2   5  14        1.87        1.75        0.08 o   0.9521E+02
  -1   5  14        1.19        1.19        0.09 o   0.8565E+02
   0   5  14       -0.34        0.29        0.28 <   0.0000E+00
   1   5  14       -0.57        0.00        0.25 <   0.0000E+00
   2   5  14        1.06        1.02        0.12 o   0.6998E+02
   3   5  14        0.88        1.05        0.24 <   0.0000E+00
   4   5  14        3.95        3.92        0.07 o   0.8766E+02
   5   5  14        1.11        1.15        0.16 o   0.8211E+02
   6   5  14        1.13        0.82        0.21 <   0.0000E+00
 -13   6  14       -0.32        0.02        0.29 <   0.0000E+00
 -12   6  14        2.52        2.47        0.08 o   0.1128E+03
 -11   6  14        1.21        1.14        0.13 o   0.8073E+02
 -10   6  14        1.07        0.93        0.14 o   0.6414E+02
  -9   6  14        4.14        3.98        0.07 o   0.7721E+02
  -8   6  14        0.61        0.28        0.25 <   0.0000E+00
  -7   6  14        0.17        0.30        0.22 <   0.0000E+00
  -6   6  14        2.10        2.08        0.09 o   0.1155E+03
  -5   6  14        4.27        4.31        0.07 o   0.8047E+02
  -4   6  14        2.35        2.63        0.08 o   0.6131E+02
  -3   6  14        1.99        2.01        0.09 o   0.1152E+03
  -2   6  14        0.25        0.58        0.24 <   0.0000E+00
  -1   6  14        2.63        2.82        0.07 o   0.8941E+02
   0   6  14        2.59        2.76        0.07 o   0.9041E+02
   1   6  14        3.61        3.70        0.07 o   0.8971E+02
   2   6  14        1.15        1.01        0.10 o   0.6689E+02
   3   6  14        0.69        0.63        0.19 <   0.0000E+00
   4   6  14        1.36        1.42        0.12 o   0.9613E+02
   5   6  14        2.19        2.07        0.12 o   0.1004E+03
 -12   7  14        1.36        1.46        0.10 o   0.9448E+02
 -11   7  14        0.72        0.64        0.22 <   0.0000E+00
 -10   7  14        0.82        0.79        0.22 <   0.0000E+00
  -9   7  14        1.42        1.58        0.11 o   0.8951E+02
  -8   7  14       -0.56        0.07        0.24 <   0.0000E+00
  -7   7  14        2.60        2.51        0.07 o   0.1069E+03
  -6   7  14        3.14        3.19        0.08 o   0.1010E+03
  -5   7  14        1.04        1.01        0.15 o   0.7204E+02
  -4   7  14        0.15        0.17        0.26 <   0.0000E+00
  -3   7  14       -0.08        0.25        0.25 <   0.0000E+00
  -2   7  14        1.76        2.04        0.10 o   0.6314E+02
  -1   7  14        0.80        0.74        0.26 <   0.0000E+00
   0   7  14        0.61        0.72        0.25 <   0.0000E+00
   1   7  14        1.94        1.97        0.07 o   0.1147E+03
   2   7  14        1.60        1.48        0.09 o   0.8999E+02
   3   7  14        2.49        2.39        0.08 o   0.1079E+03
   4   7  14       -0.35        0.35        0.20 <   0.0000E+00
 -10   8  14        1.50        1.44        0.09 o   0.9388E+02
  -9   8  14        2.89        2.83        0.07 o   0.1079E+03
  -8   8  14        1.15        1.01        0.11 o   0.6599E+02
  -7   8  14        1.02        0.96        0.14 o   0.7023E+02
  -6   8  14        2.22        2.33        0.10 o   0.1050E+03
  -5   8  14       -0.55        0.73        0.29 <   0.0000E+00
  -4   8  14        2.76        2.68        0.09 o   0.1073E+03
  -3   8  14        0.81        0.88        0.31 <   0.0000E+00
  -2   8  14        0.76        0.67        0.29 <   0.0000E+00
  -1   8  14        0.22        0.43        0.26 <   0.0000E+00
   0   8  14        3.55        3.67        0.08 o   0.8784E+02
   1   8  14        0.69        0.72        0.24 <   0.0000E+00
   2   8  14        2.01        2.29        0.11 o   0.7124E+02
  -8   9  14       -0.36        0.01        0.45 <   0.0000E+00
  -7   9  14        1.77        2.02        0.17 o   0.7056E+02
  -6   9  14        0.44        0.44        0.45 <   0.0000E+00
  -5   9  14        2.24        1.99        0.16 o   0.7563E+02
 -15   0  15       -0.69        0.47        0.36 <   0.0000E+00
 -13   0  15        3.08        3.18        0.10 o   0.9755E+02
 -11   0  15        1.92        2.08        0.08 o   0.9075E+02
  -9   0  15        4.28        4.45        0.08 o   0.7130E+02
  -7   0  15        5.07        5.12        0.08 o   0.6696E+02
  -5   0  15        1.72        1.82        0.09 o   0.1059E+03
  -3   0  15        3.64        3.79        0.13 o   0.8119E+02
  -1   0  15        6.31        6.41        0.13 o   0.4920E+02
   1   0  15        0.75        0.11        0.52 <   0.0000E+00
   3   0  15        4.20        4.20        0.15 o   0.8267E+02
   5   0  15        5.59        5.40        0.16 o   0.5529E+02
   7   0  15        1.11        1.19        0.30 <   0.0000E+00
 -15   1  15       -0.21        0.26        0.27 <   0.0000E+00
 -14   1  15        1.05        0.79        0.13 o   0.5182E+02
 -13   1  15        2.29        2.28        0.08 o   0.1156E+03
 -12   1  15        2.84        2.80        0.06 o   0.1089E+03
 -11   1  15       -0.13        0.42        0.18 <   0.0000E+00
 -10   1  15        1.33        1.33        0.07 o   0.9454E+02
  -9   1  15        1.06        1.25        0.09 o   0.7462E+02
  -8   1  15        1.58        1.56        0.07 o   0.1031E+03
  -7   1  15       -0.38        0.15        0.16 <   0.0000E+00
  -6   1  15        2.14        2.16        0.06 o   0.1161E+03
  -5   1  15        4.10        3.95        0.05 o   0.7630E+02
  -4   1  15        1.31        1.36        0.09 o   0.9383E+02
  -3   1  15        3.56        3.82        0.09 o   0.6615E+02
  -2   1  15        3.11        3.13        0.10 o   0.1039E+03
  -1   1  15        3.99        4.14        0.13 o   0.7551E+02
   0   1  15        1.85        1.81        0.16 o   0.1109E+03
   1   1  15        3.17        3.24        0.09 o   0.1000E+03
   2   1  15        2.79        2.78        0.09 o   0.1107E+03
   3   1  15        1.93        2.03        0.13 o   0.1036E+03
   4   1  15        1.62        1.67        0.15 o   0.1073E+03
   5   1  15        2.18        1.77        0.14 o   0.2624E+02
   6   1  15        3.47        3.43        0.13 o   0.9762E+02
   7   1  15        1.34        1.09        0.20 o   0.6141E+02
 -15   2  15        0.99        1.28        0.37 <   0.0000E+00
 -14   2  15        1.83        1.95        0.09 o   0.1069E+03
 -13   2  15        3.80        3.90        0.07 o   0.8113E+02
 -12   2  15        1.06        1.01        0.11 o   0.7345E+02
 -11   2  15        0.94        0.90        0.21 <   0.0000E+00
 -10   2  15        1.24        1.26        0.09 o   0.8756E+02
  -9   2  15       -0.34        0.21        0.17 <   0.0000E+00
  -8   2  15        2.45        2.37        0.06 o   0.1119E+03
  -7   2  15        3.94        3.81        0.06 o   0.8307E+02
  -6   2  15        4.27        4.38        0.05 o   0.7479E+02
  -5   2  15        4.58        4.63        0.04 o   0.7479E+02
  -4   2  15        2.08        2.23        0.06 o   0.1026E+03
  -3   2  15        0.65        0.47        0.44 <   0.0000E+00
  -2   2  15        0.59        0.77        0.42 <   0.0000E+00
  -1   2  15        0.30        0.25        0.41 <   0.0000E+00
   0   2  15        2.29        2.50        0.15 o   0.8905E+02
   1   2  15        2.99        2.86        0.11 o   0.9902E+02
   2   2  15        1.26        1.32        0.13 o   0.9092E+02
   3   2  15        2.87        2.80        0.09 o   0.1091E+03
   4   2  15        3.04        2.92        0.12 o   0.9574E+02
   5   2  15        2.34        2.30        0.14 o   0.1124E+03
   6   2  15        1.69        1.39        0.16 o   0.5408E+02
 -14   3  15        0.31        0.49        0.26 <   0.0000E+00
 -13   3  15        1.67        1.75        0.09 o   0.1080E+03
 -12   3  15        2.39        2.35        0.07 o   0.1154E+03
 -11   3  15        0.93        0.83        0.24 <   0.0000E+00
 -10   3  15        2.51        2.50        0.07 o   0.1146E+03
  -9   3  15        0.37        0.36        0.20 <   0.0000E+00
  -8   3  15        1.76        1.63        0.09 o   0.9497E+02
  -7   3  15        0.63        0.71        0.23 <   0.0000E+00
  -6   3  15        3.41        3.32        0.07 o   0.9424E+02
  -5   3  15        2.36        2.46        0.07 o   0.1082E+03
  -4   3  15        3.66        3.73        0.05 o   0.8993E+02
  -3   3  15        4.68        4.61        0.08 o   0.7329E+02
  -2   3  15        1.10        1.13        0.24 <   0.0000E+00
  -1   3  15        1.17        1.40        0.23 <   0.0000E+00
   0   3  15        0.54        0.99        0.48 <   0.0000E+00
   1   3  15        1.66        1.82        0.18 o   0.9321E+02
   2   3  15        0.49        0.21        0.28 <   0.0000E+00
   3   3  15        2.81        3.04        0.09 o   0.7474E+02
   4   3  15        0.65        0.62        0.31 <   0.0000E+00
   5   3  15        1.85        1.55        0.15 o   0.5945E+02
   6   3  15        1.31        1.41        0.19 o   0.9220E+02
 -14   4  15        3.72        3.53        0.07 o   0.7572E+02
 -13   4  15       -0.45        0.02        0.25 <   0.0000E+00
 -12   4  15       -0.05        0.39        0.24 <   0.0000E+00
 -11   4  15        2.45        2.54        0.08 o   0.1048E+03
 -10   4  15        1.07        1.00        0.12 o   0.6915E+02
  -9   4  15        2.41        2.42        0.07 o   0.1133E+03
  -8   4  15        2.33        2.17        0.08 o   0.9064E+02
  -7   4  15       -0.57        0.06        0.23 <   0.0000E+00
  -6   4  15        3.17        3.23        0.07 o   0.1012E+03
  -5   4  15        1.33        1.34        0.10 o   0.9461E+02
  -4   4  15        4.37        4.35        0.06 o   0.7868E+02
  -3   4  15        2.22        2.35        0.05 o   0.1008E+03
  -2   4  15       -0.42        0.24        0.25 <   0.0000E+00
  -1   4  15        0.32        0.38        0.26 <   0.0000E+00
   0   4  15        1.27        1.45        0.22 <   0.0000E+00
   1   4  15       -0.50        0.12        0.43 <   0.0000E+00
   2   4  15        1.23        1.45        0.16 o   0.7896E+02
   3   4  15        0.45        0.44        0.30 <   0.0000E+00
   4   4  15        2.06        1.95        0.11 o   0.1048E+03
   5   4  15        1.21        0.88        0.20 o   0.4856E+02
 -13   5  15        0.46        0.56        0.28 <   0.0000E+00
 -12   5  15        2.49        2.55        0.08 o   0.1126E+03
 -11   5  15        1.10        1.17        0.13 o   0.8150E+02
 -10   5  15        0.80        0.87        0.25 <   0.0000E+00
  -9   5  15        1.57        1.47        0.09 o   0.9735E+02
  -8   5  15        0.25        0.11        0.28 <   0.0000E+00
  -7   5  15        5.43        5.27        0.07 o   0.5758E+02
  -6   5  15        0.89        0.98        0.27 <   0.0000E+00
  -5   5  15        1.04        1.12        0.13 o   0.7744E+02
  -4   5  15        2.15        2.27        0.08 o   0.9962E+02
  -3   5  15        2.49        2.42        0.07 o   0.1099E+03
  -2   5  15        0.55        0.50        0.22 <   0.0000E+00
  -1   5  15        0.29        0.34        0.20 <   0.0000E+00
   0   5  15        1.01        1.20        0.15 o   0.7115E+02
   1   5  15        2.84        2.88        0.09 o   0.1086E+03
   2   5  15        0.51        0.04        0.26 <   0.0000E+00
   3   5  15        1.04        1.22        0.13 o   0.7612E+02
   4   5  15        0.81        0.71        0.26 <   0.0000E+00
   5   5  15        0.70        0.07        0.45 <   0.0000E+00
 -12   6  15        2.03        1.88        0.08 o   0.9926E+02
 -11   6  15        1.21        1.45        0.12 o   0.7180E+02
 -10   6  15        2.36        2.38        0.08 o   0.1158E+03
  -9   6  15        3.96        4.07        0.07 o   0.8038E+02
  -8   6  15        1.66        1.52        0.11 o   0.8939E+02
  -7   6  15        0.16        0.16        0.27 <   0.0000E+00
  -6   6  15        2.31        2.42        0.09 o   0.1078E+03
  -5   6  15        0.40        0.12        0.26 <   0.0000E+00
  -4   6  15        3.33        3.38        0.07 o   0.9861E+02
  -3   6  15        1.45        1.28        0.10 o   0.7653E+02
  -2   6  15        0.39        0.52        0.24 <   0.0000E+00
  -1   6  15        1.21        1.24        0.11 o   0.8747E+02
   0   6  15        0.87        0.80        0.23 <   0.0000E+00
   1   6  15        2.48        2.49        0.07 o   0.1147E+03
   2   6  15        0.89        0.97        0.33 <   0.0000E+00
   3   6  15        0.82        0.45        0.30 <   0.0000E+00
   4   6  15        0.32        0.04        0.28 <   0.0000E+00
 -11   7  15        2.69        2.68        0.08 o   0.1123E+03
 -10   7  15        1.34        1.29        0.10 o   0.8671E+02
  -9   7  15        0.47        0.50        0.20 <   0.0000E+00
  -8   7  15        2.37        2.48        0.10 o   0.1073E+03
  -7   7  15        0.59        0.37        0.32 <   0.0000E+00
  -6   7  15        0.75        0.73        0.31 <   0.0000E+00
  -5   7  15        0.46        0.44        0.28 <   0.0000E+00
  -4   7  15        1.86        1.85        0.10 o   0.1132E+03
  -3   7  15        0.95        0.70        0.29 <   0.0000E+00
  -2   7  15        2.35        2.49        0.08 o   0.1027E+03
  -1   7  15        1.47        1.38        0.10 o   0.8874E+02
   0   7  15       -0.51        0.20        0.23 <   0.0000E+00
   1   7  15        1.19        1.15        0.10 o   0.7980E+02
   2   7  15       -0.29        0.04        0.19 <   0.0000E+00
  -9   8  15        3.48        3.52        0.13 o   0.9659E+02
  -8   8  15        0.45        0.62        0.39 <   0.0000E+00
  -7   8  15        1.65        1.59        0.11 o   0.1059E+03
  -6   8  15        1.37        1.41        0.12 o   0.9692E+02
  -5   8  15        2.87        2.70        0.09 o   0.9552E+02
  -4   8  15        0.53        0.41        0.26 <   0.0000E+00
  -3   8  15        2.28        2.15        0.09 o   0.9852E+02
  -2   8  15        0.24        0.01        0.24 <   0.0000E+00
  -1   8  15        1.56        1.23        0.11 o   0.4062E+02
   0   8  15        0.10        1.00        0.29 <   0.0000E+00
   1   8  15        1.10        0.84        0.14 o   0.5056E+02
 -14   0  16        2.94        2.59        0.11 o   0.4584E+02
 -12   0  16        2.73        2.81        0.09 o   0.9696E+02
 -10   0  16        3.59        3.40        0.08 o   0.7196E+02
  -8   0  16        2.51        2.60        0.08 o   0.1077E+03
  -6   0  16        5.75        5.45        0.08 o   0.4266E+02
  -4   0  16        2.00        1.88        0.16 o   0.1029E+03
  -2   0  16        0.28        0.64        0.38 <   0.0000E+00
   0   0  16        6.37        6.25        0.14 o   0.5104E+02
   2   0  16        2.90        2.80        0.17 o   0.1026E+03
   4   0  16       -0.32        0.67        0.57 <   0.0000E+00
   6   0  16       -0.85        0.07        0.59 <   0.0000E+00
 -15   1  16        1.57        1.46        0.10 o   0.8993E+02
 -14   1  16        0.56        0.49        0.26 <   0.0000E+00
 -13   1  16        1.81        1.83        0.09 o   0.1126E+03
 -12   1  16        0.10        0.32        0.21 <   0.0000E+00
 -11   1  16        1.93        1.94        0.07 o   0.1144E+03
 -10   1  16        1.69        1.67        0.07 o   0.1078E+03
  -9   1  16        3.45        3.40        0.06 o   0.9647E+02
  -8   1  16        2.09        2.24        0.06 o   0.9600E+02
  -7   1  16        1.33        1.33        0.08 o   0.9385E+02
  -6   1  16        0.30        0.45        0.16 <   0.0000E+00
  -5   1  16        1.60        1.77        0.07 o   0.9429E+02
  -4   1  16        2.26        2.51        0.07 o   0.8049E+02
  -3   1  16        3.36        3.54        0.10 o   0.7779E+02
  -2   1  16        0.87        1.03        0.31 <   0.0000E+00
  -1   1  16        1.92        2.23        0.16 o   0.6073E+02
   0   1  16        0.44        0.45        0.38 <   0.0000E+00
   1   1  16        3.81        3.74        0.15 o   0.8926E+02
   2   1  16        2.68        2.75        0.12 o   0.1099E+03
   3   1  16        4.20        4.05        0.11 o   0.7691E+02
   4   1  16        0.94        1.08        0.44 <   0.0000E+00
   5   1  16        1.62        1.67        0.17 o   0.1067E+03
   6   1  16        0.51        0.51        0.45 <   0.0000E+00
 -14   2  16        0.48        0.27        0.26 <   0.0000E+00
 -13   2  16        0.27        0.44        0.23 <   0.0000E+00
 -12   2  16        0.41        0.64        0.21 <   0.0000E+00
 -11   2  16        2.31        2.29        0.07 o   0.1156E+03
 -10   2  16        3.49        3.41        0.07 o   0.9382E+02
  -9   2  16        0.56        0.21        0.19 <   0.0000E+00
  -8   2  16        0.77        0.75        0.19 <   0.0000E+00
  -7   2  16        2.31        2.27        0.06 o   0.1141E+03
  -6   2  16        3.09        2.95        0.06 o   0.9702E+02
  -5   2  16        0.16        0.33        0.18 <   0.0000E+00
  -4   2  16        3.10        2.95        0.09 o   0.9151E+02
  -3   2  16        0.45        0.87        0.45 <   0.0000E+00
  -2   2  16        4.85        4.77        0.14 o   0.7104E+02
  -1   2  16        1.47        1.82        0.19 o   0.4258E+02
   0   2  16        1.25        1.39        0.21 o   0.8964E+02
   1   2  16        3.06        3.35        0.15 o   0.5116E+02
   2   2  16        0.79        0.72        0.31 <   0.0000E+00
   3   2  16        1.87        1.73        0.15 o   0.9322E+02
   4   2  16        2.65        2.59        0.13 o   0.1119E+03
   5   2  16        0.59        0.56        0.43 <   0.0000E+00
 -14   3  16        1.40        1.34        0.11 o   0.9017E+02
 -13   3  16        2.88        2.92        0.07 o   0.1090E+03
 -12   3  16        2.18        2.13        0.08 o   0.1148E+03
 -11   3  16        1.10        0.75        0.11 o   0.3772E+02
 -10   3  16        1.90        1.91        0.09 o   0.1140E+03
  -9   3  16        2.37        2.42        0.08 o   0.1130E+03
  -8   3  16        4.10        4.11        0.07 o   0.8413E+02
  -7   3  16        1.13        1.06        0.12 o   0.7018E+02
  -6   3  16        0.70        0.54        0.23 <   0.0000E+00
  -5   3  16        0.46        0.64        0.21 <   0.0000E+00
  -4   3  16        1.00        1.14        0.22 <   0.0000E+00
  -3   3  16        3.50        3.52        0.08 o   0.9678E+02
  -2   3  16        3.99        4.20        0.15 o   0.7081E+02
  -1   3  16        0.60        1.00        0.47 <   0.0000E+00
   0   3  16        0.65        0.79        0.46 <   0.0000E+00
   1   3  16       -0.62        0.35        0.39 <   0.0000E+00
   2   3  16        3.86        3.61        0.11 o   0.6374E+02
   3   3  16        0.87        1.12        0.33 <   0.0000E+00
   4   3  16        1.42        1.04        0.17 o   0.3551E+02
   5   3  16        1.47        0.97        0.17 o   0.1790E+02
 -13   4  16        0.30        0.46        0.26 <   0.0000E+00
 -12   4  16       -0.07        0.37        0.24 <   0.0000E+00
 -11   4  16        2.63        2.47        0.07 o   0.9246E+02
 -10   4  16        0.88        0.94        0.24 <   0.0000E+00
  -9   4  16        1.79        1.69        0.10 o   0.9627E+02
  -8   4  16        1.73        1.71        0.09 o   0.1100E+03
  -7   4  16        0.51        0.40        0.25 <   0.0000E+00
  -6   4  16        2.65        2.59        0.08 o   0.1117E+03
  -5   4  16        2.67        2.59        0.07 o   0.1033E+03
  -4   4  16        2.08        2.16        0.08 o   0.1079E+03
  -3   4  16        2.67        2.88        0.07 o   0.7904E+02
  -2   4  16        1.90        1.99        0.11 o   0.1094E+03
  -1   4  16        4.31        4.30        0.08 o   0.8062E+02
   0   4  16        1.37        1.51        0.21 o   0.8892E+02
   1   4  16        0.20        0.14        0.44 <   0.0000E+00
   2   4  16       -0.82        0.21        0.43 <   0.0000E+00
   3   4  16        0.22        0.21        0.30 <   0.0000E+00
   4   4  16       -0.47        0.05        0.42 <   0.0000E+00
 -13   5  16        2.90        2.92        0.08 o   0.1079E+03
 -12   5  16        1.20        1.15        0.13 o   0.7978E+02
 -11   5  16        1.53        1.40        0.10 o   0.8550E+02
 -10   5  16        1.64        1.50        0.11 o   0.9069E+02
  -9   5  16        0.44        0.03        0.29 <   0.0000E+00
  -8   5  16        2.69        2.57        0.09 o   0.1045E+03
  -7   5  16       -0.20        0.24        0.25 <   0.0000E+00
  -6   5  16        3.22        3.14        0.08 o   0.9752E+02
  -5   5  16        1.25        1.27        0.11 o   0.8970E+02
  -4   5  16        4.24        4.24        0.07 o   0.8193E+02
  -3   5  16        0.64        1.04        0.22 <   0.0000E+00
  -2   5  16        1.88        2.11        0.08 o   0.8100E+02
  -1   5  16        0.56        0.26        0.29 <   0.0000E+00
   0   5  16        1.15        0.92        0.14 o   0.5791E+02
   1   5  16        0.77        0.67        0.31 <   0.0000E+00
   2   5  16        1.00        0.88        0.30 <   0.0000E+00
   3   5  16        1.76        1.77        0.12 o   0.1104E+03
   4   5  16        0.92        1.23        0.48 <   0.0000E+00
 -12   6  16        0.98        1.22        0.33 <   0.0000E+00
 -11   6  16        1.09        0.97        0.12 o   0.6820E+02
 -10   6  16        0.64        0.36        0.34 <   0.0000E+00
  -9   6  16        2.71        2.55        0.09 o   0.9144E+02
  -8   6  16        2.01        1.89        0.10 o   0.1053E+03
  -7   6  16        2.16        2.04        0.10 o   0.1005E+03
  -6   6  16        1.90        2.02        0.10 o   0.1039E+03
  -5   6  16        0.13        0.27        0.27 <   0.0000E+00
  -4   6  16        1.33        1.31        0.11 o   0.9359E+02
  -3   6  16        3.57        3.60        0.08 o   0.9255E+02
  -2   6  16        0.14        0.52        0.25 <   0.0000E+00
  -1   6  16        2.13        2.22        0.08 o   0.1110E+03
   0   6  16        0.98        1.20        0.24 <   0.0000E+00
   1   6  16        1.17        1.14        0.09 o   0.8341E+02
   2   6  16        2.22        2.05        0.11 o   0.9667E+02
   3   6  16        1.29        1.35        0.14 o   0.9268E+02
 -10   7  16        0.75        0.67        0.42 <   0.0000E+00
  -9   7  16        0.56        0.54        0.39 <   0.0000E+00
  -8   7  16        2.22        2.12        0.09 o   0.1079E+03
  -7   7  16        1.77        1.89        0.10 o   0.1008E+03
  -6   7  16        0.94        0.69        0.27 <   0.0000E+00
  -5   7  16       -0.14        0.10        0.23 <   0.0000E+00
  -4   7  16        1.92        1.90        0.09 o   0.1141E+03
  -3   7  16        0.96        1.02        0.26 <   0.0000E+00
  -2   7  16        0.50        0.47        0.22 <   0.0000E+00
  -1   7  16        0.53        0.41        0.22 <   0.0000E+00
   0   7  16        1.78        1.84        0.09 o   0.1104E+03
   1   7  16        1.59        1.46        0.10 o   0.8916E+02
 -13   0  17        0.34        0.04        0.32 <   0.0000E+00
 -11   0  17        3.44        3.40        0.09 o   0.9748E+02
  -9   0  17        0.57        0.73        0.24 <   0.0000E+00
  -7   0  17        3.71        3.87        0.08 o   0.8040E+02
  -5   0  17        0.63        0.72        0.25 <   0.0000E+00
  -3   0  17        1.88        1.78        0.17 o   0.1048E+03
  -1   0  17        2.21        2.17        0.16 o   0.1099E+03
   3   0  17        2.13        2.38        0.20 o   0.7466E+02
   5   0  17        2.69        3.04        0.19 o   0.4375E+02
 -14   1  17        1.38        1.43        0.11 o   0.9728E+02
 -13   1  17        1.55        1.60        0.09 o   0.1039E+03
 -12   1  17        3.35        3.28        0.08 o   0.9823E+02
 -11   1  17        0.62        0.44        0.22 <   0.0000E+00
 -10   1  17        0.52        0.45        0.18 <   0.0000E+00
  -9   1  17        0.23        0.27        0.17 <   0.0000E+00
  -8   1  17        4.84        4.78        0.06 o   0.7076E+02
  -7   1  17        0.67        0.64        0.18 <   0.0000E+00
  -6   1  17        3.85        3.91        0.06 o   0.8644E+02
  -5   1  17        1.60        1.74        0.07 o   0.9929E+02
  -4   1  17        0.83        1.04        0.33 <   0.0000E+00
  -3   1  17        0.63        0.27        0.29 <   0.0000E+00
  -2   1  17        1.24        1.15        0.22 <   0.0000E+00
  -1   1  17        1.61        1.48        0.19 o   0.9628E+02
   0   1  17        1.71        1.69        0.18 o   0.1080E+03
   1   1  17        0.22        0.41        0.47 <   0.0000E+00
   2   1  17       -0.22        0.40        0.55 <   0.0000E+00
   3   1  17        1.17        1.28        0.21 <   0.0000E+00
   4   1  17        2.64        2.49        0.14 o   0.9878E+02
 -14   2  17        1.04        0.78        0.13 o   0.5379E+02
 -13   2  17        1.06        1.16        0.13 o   0.7904E+02
 -12   2  17        2.78        2.77        0.08 o   0.1106E+03
 -11   2  17        2.74        2.68        0.08 o   0.1066E+03
 -10   2  17       -0.53        0.46        0.22 <   0.0000E+00
  -9   2  17       -0.48        0.18        0.18 <   0.0000E+00
  -8   2  17        1.36        1.41        0.08 o   0.9637E+02
  -7   2  17        2.45        2.35        0.06 o   0.1090E+03
  -6   2  17        0.44        0.61        0.19 <   0.0000E+00
  -5   2  17        2.43        2.43        0.07 o   0.1154E+03
  -4   2  17        0.52        0.57        0.24 <   0.0000E+00
  -3   2  17        0.69        0.61        0.51 <   0.0000E+00
  -2   2  17        0.26        0.52        0.45 <   0.0000E+00
  -1   2  17        2.14        2.21        0.17 o   0.1120E+03
   0   2  17        1.61        1.43        0.18 o   0.8083E+02
   1   2  17        1.04        0.75        0.25 <   0.0000E+00
   2   2  17        1.42        1.35        0.20 o   0.9098E+02
   3   2  17        0.41        0.74        0.43 <   0.0000E+00
   4   2  17        2.42        2.53        0.14 o   0.1075E+03
 -13   3  17        3.05        2.83        0.08 o   0.7117E+02
 -12   3  17        2.02        2.05        0.09 o   0.1156E+03
 -11   3  17        2.65        2.51        0.08 o   0.9970E+02
 -10   3  17        0.50        0.40        0.25 <   0.0000E+00
  -9   3  17        2.15        2.20        0.08 o   0.1147E+03
  -8   3  17        1.48        1.49        0.10 o   0.1021E+03
  -7   3  17        1.62        1.67        0.09 o   0.1071E+03
  -6   3  17        1.52        1.42        0.09 o   0.9289E+02
  -5   3  17        0.39        0.42        0.20 <   0.0000E+00
  -4   3  17        2.97        2.91        0.07 o   0.1067E+03
  -3   3  17        1.35        1.09        0.12 o   0.5434E+02
  -2   3  17        0.44        0.61        0.49 <   0.0000E+00
  -1   3  17        0.78        0.86        0.48 <   0.0000E+00
   0   3  17        1.12        1.53        0.25 <   0.0000E+00
   1   3  17        0.84        0.48        0.49 <   0.0000E+00
   2   3  17        1.33        1.52        0.23 <   0.0000E+00
   3   3  17       -0.41        0.45        0.42 <   0.0000E+00
   4   3  17       -0.66        0.16        0.41 <   0.0000E+00
 -13   4  17        0.33        0.74        0.33 <   0.0000E+00
 -12   4  17        0.86        1.06        0.31 <   0.0000E+00
 -11   4  17        0.25        0.22        0.27 <   0.0000E+00
 -10   4  17        3.48        3.35        0.08 o   0.8717E+02
  -9   4  17        1.33        1.36        0.12 o   0.9476E+02
  -8   4  17        2.13        2.12        0.09 o   0.1159E+03
  -7   4  17        0.45        0.34        0.24 <   0.0000E+00
  -6   4  17        4.04        3.91        0.07 o   0.7942E+02
  -5   4  17        3.20        3.08        0.07 o   0.9863E+02
  -4   4  17        1.53        1.69        0.09 o   0.8675E+02
  -3   4  17        1.14        0.97        0.11 o   0.6259E+02
  -2   4  17        1.21        1.16        0.14 o   0.7848E+02
  -1   4  17        1.03        0.90        0.14 o   0.6761E+02
   0   4  17        1.02        0.92        0.26 <   0.0000E+00
   1   4  17        0.28        0.45        0.51 <   0.0000E+00
 -12   5  17        2.47        2.55        0.13 o   0.1126E+03
 -11   5  17        1.48        1.31        0.13 o   0.7228E+02
 -10   5  17        0.61        0.72        0.30 <   0.0000E+00
  -9   5  17        0.65        0.25        0.30 <   0.0000E+00
  -8   5  17        0.37        0.00        0.28 <   0.0000E+00
  -7   5  17        1.39        1.30        0.12 o   0.8478E+02
  -6   5  17        0.65        0.39        0.25 <   0.0000E+00
  -5   5  17        4.38        4.24        0.07 o   0.7504E+02
  -4   5  17        0.66        0.55        0.23 <   0.0000E+00
  -3   5  17        2.36        2.37        0.08 o   0.1153E+03
  -2   5  17       -0.46        0.35        0.20 <   0.0000E+00
  -1   5  17        1.92        1.91        0.11 o   0.1138E+03
   0   5  17        0.85        0.89        0.28 <   0.0000E+00
   1   5  17        1.64        1.44        0.11 o   0.7335E+02
   2   5  17        0.58        0.44        0.25 <   0.0000E+00
 -10   6  17        0.78        0.52        0.42 <   0.0000E+00
  -9   6  17        2.31        2.37        0.09 o   0.1128E+03
  -8   6  17        1.98        1.96        0.09 o   0.1144E+03
  -7   6  17        0.91        0.76        0.26 <   0.0000E+00
  -6   6  17        5.11        5.10        0.08 o   0.6686E+02
  -5   6  17        2.83        2.77        0.08 o   0.1087E+03
  -4   6  17        1.52        1.58        0.11 o   0.1020E+03
  -3   6  17        2.60        2.40        0.08 o   0.8546E+02
  -2   6  17        2.92        2.73        0.08 o   0.8239E+02
  -1   6  17        0.81        0.73        0.21 <   0.0000E+00
   0   6  17        1.40        1.31        0.09 o   0.8503E+02
   1   6  17       -0.50        0.38        0.28 <   0.0000E+00
  -6   7  17        0.88        0.69        0.34 <   0.0000E+00
  -5   7  17        0.65        0.54        0.25 <   0.0000E+00
  -4   7  17        2.56        2.56        0.09 o   0.1135E+03
  -3   7  17        1.35        1.34        0.11 o   0.9450E+02
  -2   7  17        0.40        0.22        0.23 <   0.0000E+00
  -1   7  17        0.94        0.74        0.28 <   0.0000E+00
 -12   0  18        1.49        1.58        0.14 o   0.1007E+03
 -10   0  18        1.77        1.72        0.10 o   0.1083E+03
  -8   0  18        0.76        0.69        0.26 <   0.0000E+00
  -6   0  18        0.81        0.69        0.26 <   0.0000E+00
  -4   0  18        1.28        1.14        0.20 o   0.7143E+02
  -2   0  18        0.41        0.42        0.40 <   0.0000E+00
 -13   1  18        1.51        1.42        0.10 o   0.8834E+02
 -12   1  18        0.45        0.19        0.22 <   0.0000E+00
 -11   1  18        0.87        0.83        0.23 <   0.0000E+00
 -10   1  18        1.07        1.20        0.11 o   0.7877E+02
  -9   1  18        1.54        1.44        0.08 o   0.8808E+02
  -8   1  18        2.86        2.85        0.06 o   0.1095E+03
  -7   1  18        2.51        2.78        0.06 o   0.5960E+02
  -6   1  18        0.80        1.04        0.19 <   0.0000E+00
  -5   1  18        4.31        4.41        0.06 o   0.7491E+02
  -4   1  18        0.48        0.02        0.31 <   0.0000E+00
  -3   1  18        0.45        0.10        0.45 <   0.0000E+00
  -2   1  18        1.14        0.69        0.23 <   0.0000E+00
  -1   1  18        3.12        3.23        0.16 o   0.9629E+02
   0   1  18        1.96        1.71        0.18 o   0.6681E+02
   3   1  18        2.29        2.63        0.15 o   0.4680E+02
 -12   2  18        0.72        0.51        0.25 <   0.0000E+00
 -11   2  18        2.45        2.47        0.08 o   0.1141E+03
 -10   2  18        1.06        1.03        0.12 o   0.7408E+02
  -9   2  18        0.81        0.68        0.20 <   0.0000E+00
  -8   2  18        0.70        0.63        0.20 <   0.0000E+00
  -7   2  18        0.64        0.12        0.22 <   0.0000E+00
  -6   2  18        1.56        1.46        0.08 o   0.9194E+02
  -5   2  18        0.82        0.72        0.20 <   0.0000E+00
  -4   2  18       -0.12        0.35        0.25 <   0.0000E+00
  -3   2  18        1.18        0.98        0.23 <   0.0000E+00
  -2   2  18        2.14        2.38        0.17 o   0.8565E+02
  -1   2  18        0.90        1.17        0.51 <   0.0000E+00
   0   2  18        0.71        0.13        0.49 <   0.0000E+00
   3   2  18        1.10        1.40        0.34 <   0.0000E+00
 -12   3  18        0.45        0.02        0.27 <   0.0000E+00
 -11   3  18        0.14        0.11        0.25 <   0.0000E+00
 -10   3  18        1.10        0.95        0.13 o   0.6221E+02
  -9   3  18        1.71        1.50        0.10 o   0.7789E+02
  -8   3  18        0.78        0.65        0.24 <   0.0000E+00
  -7   3  18        1.60        1.65        0.09 o   0.1067E+03
  -6   3  18        3.54        3.64        0.07 o   0.8932E+02
  -5   3  18        1.34        1.35        0.10 o   0.9270E+02
  -4   3  18        0.54        0.39        0.20 <   0.0000E+00
  -3   3  18        2.25        2.21        0.10 o   0.1152E+03
  -2   3  18        1.18        1.38        0.24 <   0.0000E+00
  -1   3  18        3.55        3.72        0.16 o   0.8175E+02
   0   3  18        4.60        4.57        0.16 o   0.7533E+02
 -12   4  18        0.66        0.41        0.78 <   0.0000E+00
 -11   4  18       -0.33        0.15        0.28 <   0.0000E+00
 -10   4  18        1.82        1.87        0.10 o   0.1125E+03
  -9   4  18        1.35        1.32        0.12 o   0.9257E+02
  -8   4  18       -0.25        0.23        0.25 <   0.0000E+00
  -7   4  18        4.62        4.75        0.07 o   0.7097E+02
  -6   4  18        0.85        0.74        0.25 <   0.0000E+00
  -5   4  18        2.03        1.89        0.08 o   0.9880E+02
  -4   4  18        0.86        0.78        0.23 <   0.0000E+00
  -3   4  18        2.97        2.71        0.07 o   0.6841E+02
  -2   4  18        1.58        1.64        0.12 o   0.1061E+03
  -1   4  18        0.89        0.81        0.25 <   0.0000E+00
  -9   5  18       -0.10        0.25        0.22 <   0.0000E+00
  -8   5  18        2.33        2.33        0.09 o   0.1152E+03
  -7   5  18        1.16        1.34        0.13 o   0.7718E+02
  -6   5  18        0.44        0.10        0.26 <   0.0000E+00
  -5   5  18        0.57        0.65        0.25 <   0.0000E+00
  -4   5  18        2.95        2.92        0.08 o   0.1069E+03
  -3   5  18        1.42        1.33        0.09 o   0.9014E+02
  -2   5  18        2.57        2.31        0.07 o   0.7037E+02
  -1   5  18        2.47        2.16        0.11 o   0.5742E+02
   0   5  18        2.89        2.71        0.10 o   0.8184E+02
   1   5  18        0.50        0.96        0.27 <   0.0000E+00
  -7   6  18        1.28        1.28        0.12 o   0.8962E+02
  -6   6  18        0.86        0.80        0.25 <   0.0000E+00
  -5   6  18        1.64        1.70        0.10 o   0.1074E+03
  -4   6  18        1.11        1.34        0.12 o   0.7282E+02
  -3   6  18        1.57        1.41        0.09 o   0.8291E+02
  -2   6  18        2.40        2.29        0.08 o   0.1048E+03
  -1   6  18        2.34        2.10        0.08 o   0.6900E+02
 -11   0  19        1.18        1.14        0.16 o   0.7634E+02
  -9   0  19        1.88        1.86        0.10 o   0.1137E+03
  -7   0  19        5.32        5.41        0.08 o   0.5920E+02
  -5   0  19        0.41        0.07        0.24 <   0.0000E+00
  -3   0  19        2.17        2.23        0.17 o   0.1142E+03
 -11   1  19        0.63        0.49        0.23 <   0.0000E+00
 -10   1  19        3.13        2.97        0.07 o   0.8769E+02
  -9   1  19        2.20        2.21        0.07 o   0.1162E+03
  -8   1  19        0.58        0.31        0.18 <   0.0000E+00
  -7   1  19        2.51        2.49        0.07 o   0.1141E+03
  -6   1  19        4.25        4.08        0.06 o   0.6918E+02
  -5   1  19        0.44        0.40        0.18 <   0.0000E+00
  -4   1  19        2.67        2.64        0.08 o   0.1125E+03
  -3   1  19        1.09        1.22        0.25 <   0.0000E+00
  -2   1  19       -0.26        0.72        0.46 <   0.0000E+00
  -1   1  19        1.63        1.46        0.20 o   0.8307E+02
 -11   2  19        0.63        0.64        0.25 <   0.0000E+00
 -10   2  19        0.57        0.11        0.23 <   0.0000E+00
  -9   2  19        1.56        1.47        0.09 o   0.9637E+02
  -8   2  19        2.74        2.75        0.08 o   0.1109E+03
  -7   2  19        2.23        2.28        0.08 o   0.1147E+03
  -6   2  19       -0.14        0.18        0.20 <   0.0000E+00
  -5   2  19        2.10        2.05        0.07 o   0.1140E+03
  -4   2  19        1.73        1.63        0.11 o   0.1025E+03
  -3   2  19        2.16        2.57        0.17 o   0.2801E+02
  -2   2  19        1.31        1.31        0.23 <   0.0000E+00
 -12   3  19        0.69        1.12        0.71 <   0.0000E+00
 -11   3  19        2.70        2.62        0.19 o   0.1090E+03
 -10   3  19        1.50        1.52        0.10 o   0.1020E+03
  -9   3  19        2.87        2.77        0.08 o   0.1047E+03
  -8   3  19        0.28        0.32        0.24 <   0.0000E+00
  -7   3  19       -0.41        0.19        0.21 <   0.0000E+00
  -6   3  19       -0.34        0.34        0.22 <   0.0000E+00
  -5   3  19        3.91        3.83        0.07 o   0.8616E+02
  -4   3  19        1.80        1.64        0.08 o   0.8043E+02
  -3   3  19        0.92        0.95        0.31 <   0.0000E+00
  -9   4  19       -0.54        0.19        0.25 <   0.0000E+00
  -8   4  19        1.08        1.04        0.14 o   0.7213E+02
  -7   4  19        0.42        0.50        0.26 <   0.0000E+00
  -6   4  19        0.86        0.93        0.26 <   0.0000E+00
  -5   4  19        0.85        0.75        0.26 <   0.0000E+00
  -4   4  19        1.66        1.70        0.08 o   0.1083E+03
  -3   4  19        0.66        0.38        0.17 <   0.0000E+00
  -2   4  19        2.79        2.60        0.10 o   0.8252E+02
  -7   5  19        0.27        0.18        0.23 <   0.0000E+00
  -6   5  19       -0.60        0.21        0.20 <   0.0000E+00
  -5   5  19        2.34        2.19        0.08 o   0.9904E+02
  -4   5  19        0.40        0.13        0.20 <   0.0000E+00
  -3   5  19        0.87        0.89        0.21 <   0.0000E+00
  -2   5  19        0.47        0.24        0.32 <   0.0000E+00
  -1   5  19        3.00        2.87        0.11 o   0.9803E+02
  -5   6  19        0.82        0.35        0.32 <   0.0000E+00
  -4   6  19        1.26        1.05        0.13 o   0.6318E+02
 -10   0  20        0.58        0.60        0.27 <   0.0000E+00
  -8   0  20        2.72        2.89        0.09 o   0.9644E+02
  -6   0  20        3.60        3.65        0.09 o   0.9301E+02
  -4   0  20        3.70        3.62        0.15 o   0.8812E+02
 -10   1  20        0.62        0.02        0.23 <   0.0000E+00
  -9   1  20        2.07        2.14        0.07 o   0.1116E+03
  -8   1  20        1.94        1.76        0.07 o   0.8273E+02
  -7   1  20        1.06        1.15        0.10 o   0.7871E+02
  -6   1  20        2.08        2.00        0.07 o   0.1062E+03
  -5   1  20        0.86        0.74        0.21 <   0.0000E+00
  -4   1  20        0.51        0.34        0.29 <   0.0000E+00
 -11   2  20        1.50        1.68        0.24 o   0.8924E+02
 -10   2  20       -0.24        0.13        0.57 <   0.0000E+00
  -9   2  20        1.11        1.06        0.12 o   0.7568E+02
  -8   2  20        2.79        2.70        0.07 o   0.1087E+03
  -7   2  20        2.41        2.41        0.08 o   0.1151E+03
  -6   2  20        1.22        1.10        0.10 o   0.7545E+02
  -5   2  20        0.68        0.58        0.21 <   0.0000E+00
  -4   2  20        1.49        1.33        0.11 o   0.7712E+02
  -9   3  20        0.48        0.10        0.35 <   0.0000E+00
  -8   3  20        1.18        1.31        0.12 o   0.8559E+02
  -7   3  20        0.28        0.07        0.21 <   0.0000E+00
  -6   3  20        1.24        1.29        0.10 o   0.8986E+02
  -5   3  20        1.55        1.40        0.09 o   0.7732E+02
  -4   3  20        0.48        0.49        0.17 <   0.0000E+00
  -3   3  20        0.73        0.86        0.28 <   0.0000E+00
  -7   4  20        1.24        1.12        0.11 o   0.7835E+02
  -6   4  20        0.41        0.05        0.21 <   0.0000E+00
  -5   4  20        1.41        1.23        0.09 o   0.7218E+02
  -4   4  20        1.72        1.52        0.08 o   0.8325E+02
  -3   4  20        2.69        2.59        0.11 o   0.1035E+03
  -2   4  20        1.08        0.86        0.15 o   0.5843E+02
  -5   5  20        0.46        0.11        0.26 <   0.0000E+00
  -4   5  20        1.11        0.94        0.13 o   0.6569E+02
  -9   0  21        2.17        2.16        0.18 o   0.1162E+03
  -7   0  21        0.41        0.16        0.28 <   0.0000E+00
  -5   0  21        2.15        2.09        0.10 o   0.1110E+03
 -10   1  21        0.10        0.57        0.51 <   0.0000E+00
  -9   1  21        0.36        0.60        0.52 <   0.0000E+00
  -8   1  21        0.44        0.40        0.20 <   0.0000E+00
  -7   1  21        1.16        1.18        0.10 o   0.8055E+02
  -6   1  21        1.83        1.92        0.08 o   0.1079E+03
  -5   1  21        0.90        0.74        0.20 <   0.0000E+00
  -8   2  21        2.30        2.20        0.11 o   0.1051E+03
  -7   2  21        1.10        0.99        0.11 o   0.6785E+02
  -6   2  21        0.55        0.46        0.20 <   0.0000E+00
  -5   2  21        2.75        2.73        0.07 o   0.1105E+03
  -4   2  21        2.64        2.43        0.11 o   0.7741E+02
  -7   3  21        1.33        1.21        0.13 o   0.7437E+02
  -6   3  21        2.39        2.28        0.08 o   0.1030E+03
  -5   3  21        0.62        0.59        0.21 <   0.0000E+00
  -4   3  21       -0.35        0.10        0.28 <   0.0000E+00
  -6   0  22        2.04        1.99        0.11 o   0.1129E+03
